# Supplementary material for: Differential susceptibility to prenatal stress exposure in serotonin transporter-deficient female mice—an epigenetic exploration
Source: Front Neurosci. 2025 Sep 23;19:1633386. doi: 10.3389/fnins.2025.1633386 (PMC12500653; doi:10.3389/fnins.2025.1633386)
Supplement: Supplementary file 4 [file Supplementary_file_2.xlsx]

## Sheet: SI8 - nominal DEGs
Nominal DEGs
Ensembl_ID	logFC	logCPM	LR	PValue	FDR
ENSMUSG00000096271	-12.6547	-2.13992	32.9437	9.48652e-09	0.000251127
ENSMUSG00000094452	-11.2639	-0.667232	29.9762	4.37391e-08	0.000578931
ENSMUSG00000032889	-7.41704	-0.219233	28.6889	8.49903e-08	0.000591664
ENSMUSG00000050974	9.03647	-3.5151	28.2144	1.08596e-07	0.000591664
ENSMUSG00000115293	-10.5579	-1.9156	28.1589	1.11753e-07	0.000591664
ENSMUSG00000113664	-10.442	-2.79118	26.5713	2.53987e-07	0.00111023
ENSMUSG00000084349	10.9104	-1.40791	26.2915	2.93579e-07	0.00111023
ENSMUSG00000075609	-9.71979	-0.434075	23.2574	1.41708e-06	0.00426018
ENSMUSG00000094103	9.6551	-3.33187	23.2153	1.44838e-06	0.00426018
ENSMUSG00000041498	-5.68377	1.27308	22.8633	1.73944e-06	0.00460465
ENSMUSG00000079402	8.82813	-3.59365	21.963	2.7796e-06	0.00668924
ENSMUSG00000094229	-8.6615	-0.881156	19.9936	7.77001e-06	0.01665
ENSMUSG00000030804	8.75604	-2.7577	19.7669	8.74833e-06	0.01665
ENSMUSG00000091135	6.05776	-2.87586	19.7545	8.80551e-06	0.01665
ENSMUSG00000050201	-4.13098	-0.855733	18.1982	1.99068e-05	0.0325432
ENSMUSG00000108608	8.36419	-1.70133	18.1651	2.02555e-05	0.0325432
ENSMUSG00000099322	-8.13563	-1.62969	18.1056	2.08989e-05	0.0325432
ENSMUSG00000078377	7.69657	-0.857446	17.7514	2.51737e-05	0.0370221
ENSMUSG00000028492	-6.53121	-3.89116	17.1815	3.39721e-05	0.0448318
ENSMUSG00000101878	7.67498	-0.53584	17.1521	3.45022e-05	0.0448318
ENSMUSG00000063704	1.97185	-0.27894	17.07	3.60272e-05	0.0448318
ENSMUSG00000106623	-2.37707	-2.66531	17.0062	3.72582e-05	0.0448318
ENSMUSG00000086998	7.68768	-2.50683	16.7654	4.22974e-05	0.0486825
ENSMUSG00000101517	1.30906	-1.14251	16.3871	5.16355e-05	0.0569539
ENSMUSG00000030911	-2.47546	-0.997168	16.2541	5.53894e-05	0.0575532
ENSMUSG00000057606	3.34811	-0.604273	16.2156	5.6527e-05	0.0575532
ENSMUSG00000116114	-3.67756	-2.01772	16.1429	5.87397e-05	0.057591
ENSMUSG00000065368	-7.49526	-1.65039	15.7085	7.389e-05	0.0698577
ENSMUSG00000098078	-7.51042	-2.81257	15.6337	7.68728e-05	0.0701716
ENSMUSG00000067006	-3.54483	-2.82063	15.3814	8.78507e-05	0.0775194
ENSMUSG00000062017	-5.60396	-1.60866	15.297	9.18621e-05	0.0784443
ENSMUSG00000109855	4.6545	-3.39959	14.8816	0.000114474	0.0946989
ENSMUSG00000068200	6.82238	-2.94644	14.656	0.000129026	0.0999557
ENSMUSG00000074210	7.10184	-1.1947	14.6256	0.000131124	0.0999557
ENSMUSG00000032454	6.15124	-3.69144	14.5713	0.000134956	0.0999557
ENSMUSG00000081201	7.35449	-1.99355	14.5577	0.000135932	0.0999557
ENSMUSG00000102134	-2.64001	-2.91335	14.4167	0.000146494	0.104811
ENSMUSG00000096156	-6.82652	-3.55406	14.3629	0.000150747	0.105015
ENSMUSG00000063689	2.2353	-2.7103	14.3061	0.00015536	0.105053
ENSMUSG00000112734	5.02235	-2.74931	14.2149	0.000163072	0.105053
ENSMUSG00000089711	-1.80003	-2.06499	14.1764	0.000166448	0.105053
ENSMUSG00000103548	-6.39109	-3.71714	14.1646	0.000167496	0.105053
ENSMUSG00000084235	0.682504	3.31853	14.1295	0.000170644	0.105053
ENSMUSG00000112650	-3.95916	-1.94768	14.0275	0.000180154	0.106805
ENSMUSG00000095894	3.00386	-3.07687	14.0129	0.00018156	0.106805
ENSMUSG00000033177	2.51869	0.602071	13.97	0.000185748	0.106894
ENSMUSG00000036826	-6.84534	-1.92954	13.7397	0.000209972	0.118264
ENSMUSG00000097544	-6.59017	-3.01297	13.6096	0.000225033	0.124106
ENSMUSG00000113820	3.61595	-2.99353	13.4742	0.00024187	0.130293
ENSMUSG00000115423	0.962393	2.83354	13.4417	0.000246095	0.130293
ENSMUSG00000020686	0.907691	-0.387917	13.3709	0.000255556	0.132649
ENSMUSG00000022876	1.71701	0.539281	13.0853	0.000297617	0.15151
ENSMUSG00000096699	-5.52796	-3.4114	13.0113	0.000309618	0.154641
ENSMUSG00000006574	4.00848	-1.36192	12.9763	0.000315451	0.154641
ENSMUSG00000058873	7.08436	-3.71627	12.8932	0.000329773	0.158723
ENSMUSG00000112323	-2.0921	-2.56522	12.8346	0.000340262	0.160847
ENSMUSG00000090381	0.311001	3.54638	12.7257	0.000360674	0.167505
ENSMUSG00000076366	-5.89256	-3.85576	12.571	0.000391775	0.178811
ENSMUSG00000030587	2.37082	-2.27516	12.4064	0.000427868	0.191975
ENSMUSG00000087568	2.74343	-2.93331	12.2462	0.000466203	0.205689
ENSMUSG00000071414	6.30507	-3.59414	12.162	0.000487721	0.20888
ENSMUSG00000103018	-7.13761	-3.70618	12.1331	0.000495346	0.20888
ENSMUSG00000037533	-0.338683	6.00128	12.104	0.000503126	0.20888
ENSMUSG00000104642	4.89726	-3.27723	12.0593	0.000515344	0.20888
ENSMUSG00000019836	6.21634	-3.27174	12.0527	0.000517178	0.20888
ENSMUSG00000025142	0.518919	4.32412	12.0205	0.000526189	0.20888
ENSMUSG00000039021	1.32579	-0.052855	11.9913	0.000534497	0.20888
ENSMUSG00000028687	1.29408	0.489521	11.9841	0.000536561	0.20888
ENSMUSG00000105609	-1.87197	-2.44529	11.9432	0.000548471	0.210422
ENSMUSG00000065862	1.41118	-1.68078	11.8088	0.000589524	0.220572
ENSMUSG00000089922	-0.558219	1.94235	11.7919	0.000594876	0.220572
ENSMUSG00000097919	-5.99356	-2.67893	11.7762	0.000599924	0.220572
ENSMUSG00000095752	-6.10196	-0.819177	11.7133	0.000620542	0.223601
ENSMUSG00000037851	0.328537	6.10228	11.6991	0.000625316	0.223601
ENSMUSG00000047534	-1.34621	0.108462	11.6749	0.000633502	0.223601
ENSMUSG00000085987	3.79885	-3.06476	11.6462	0.000643351	0.224089
ENSMUSG00000045391	-4.90427	-3.53593	11.5733	0.000669038	0.229574
ENSMUSG00000085095	-1.53516	0.0233214	11.5529	0.000676443	0.229574
ENSMUSG00000029790	0.660256	2.58067	11.5257	0.000686392	0.230002
ENSMUSG00000062353	-4.60966	4.29922	11.4534	0.000713635	0.236142
ENSMUSG00000059821	-2.71173	-3.35017	11.3059	0.000772612	0.252501
ENSMUSG00000070822	0.336127	4.75413	11.2605	0.00079172	0.255503
ENSMUSG00000025962	0.322494	4.70504	11.2387	0.000801102	0.255503
ENSMUSG00000091083	6.33358	-3.54647	11.2094	0.000813853	0.25648
ENSMUSG00000025226	-0.338153	3.21859	11.1644	0.000833803	0.256832
ENSMUSG00000093392	-5.74342	-3.14579	11.1214	0.000853363	0.256832
ENSMUSG00000052749	1.76013	-1.57871	11.0983	0.000864085	0.256832
ENSMUSG00000050335	3.10505	-0.488892	11.0909	0.000867517	0.256832
ENSMUSG00000024987	0.984911	-0.874651	11.0862	0.00086973	0.256832
ENSMUSG00000026247	2.52525	2.27333	11.0788	0.000873184	0.256832
ENSMUSG00000063683	1.49612	-0.823587	11.0457	0.000888931	0.258591
ENSMUSG00000102287	-2.35204	-3.1185	11.0007	0.000910772	0.262065
ENSMUSG00000039356	0.397812	3.926	10.9337	0.000944291	0.266559
ENSMUSG00000018651	0.325623	4.49916	10.9293	0.00094653	0.266559
ENSMUSG00000037106	1.81688	-1.98495	10.8531	0.000986307	0.271597
ENSMUSG00000103442	-0.566856	1.96002	10.8474	0.000989321	0.271597
ENSMUSG00000078503	-3.01855	-1.17629	10.8365	0.000995197	0.271597
ENSMUSG00000005320	-3.22132	-2.93431	10.7829	0.00102444	0.276723
ENSMUSG00000080777	-6.07287	-3.25372	10.7142	0.00106319	0.282448
ENSMUSG00000037818	-0.403203	4.40943	10.7076	0.00106697	0.282448
ENSMUSG00000019982	3.73704	1.81708	10.6698	0.00108902	0.28543
ENSMUSG00000062593	5.48892	-3.22108	10.6433	0.00110468	0.286696
ENSMUSG00000112593	-2.37097	-2.98481	10.6118	0.00112369	0.2888
ENSMUSG00000082277	1.33132	-1.78684	10.5865	0.00113913	0.289954
ENSMUSG00000102278	-1.7449	-2.58005	10.4277	0.00124138	0.312817
ENSMUSG00000111953	-1.12855	-1.08992	10.3907	0.00126652	0.312817
ENSMUSG00000021519	-0.503123	4.48982	10.3695	0.00128117	0.312817
ENSMUSG00000032042	0.240095	6.25767	10.367	0.0012829	0.312817
ENSMUSG00000079685	-2.35255	-1.25133	10.3596	0.00128804	0.312817
ENSMUSG00000059305	1.63038	-2.22504	10.2978	0.00133189	0.319578
ENSMUSG00000111028	3.4605	-2.84271	10.2866	0.00134003	0.319578
ENSMUSG00000107553	-0.908255	-0.83631	10.1764	0.00142252	0.33411
ENSMUSG00000052248	-1.77955	1.98103	10.1684	0.00142866	0.33411
ENSMUSG00000106978	-2.57549	1.82745	10.1554	0.00143882	0.33411
ENSMUSG00000020180	0.401155	5.85972	10.127	0.0014611	0.335664
ENSMUSG00000029660	-2.36227	-2.26725	10.1068	0.00147723	0.335664
ENSMUSG00000027868	1.53558	-0.345712	10.0989	0.00148355	0.335664
ENSMUSG00000038115	0.91462	1.67855	10.0639	0.00151203	0.336251
ENSMUSG00000031367	0.236766	5.54998	10.0593	0.00151585	0.336251
ENSMUSG00000009108	1.79939	-2.25258	10.0491	0.00152426	0.336251
ENSMUSG00000027274	-0.556222	4.5515	10.0053	0.00156093	0.337923
ENSMUSG00000040694	1.31933	-1.80427	10.001	0.00156453	0.337923
ENSMUSG00000079362	5.71144	-2.24193	9.98265	0.00158022	0.337923
ENSMUSG00000110559	-0.794398	-0.400918	9.97953	0.0015829	0.337923
ENSMUSG00000019774	0.35863	2.839	9.94126	0.00161615	0.339607
ENSMUSG00000108467	-2.02862	-2.9972	9.94092	0.00161644	0.339607
ENSMUSG00000081205	5.79653	-1.99443	9.92257	0.00163264	0.340309
ENSMUSG00000021877	0.392285	6.55252	9.9041	0.00164911	0.341056
ENSMUSG00000045514	-2.2074	-2.91482	9.82547	0.00172112	0.3513
ENSMUSG00000027833	2.66176	-1.98589	9.79646	0.00174848	0.3513
ENSMUSG00000112776	2.27658	-3.01319	9.78491	0.0017595	0.3513
ENSMUSG00000047894	-2.42211	-2.96193	9.77432	0.00176966	0.3513
ENSMUSG00000073532	-0.757807	0.101886	9.77113	0.00177273	0.3513
ENSMUSG00000024982	0.347136	4.58694	9.7654	0.00177826	0.3513
ENSMUSG00000042379	1.41513	-1.36405	9.74135	0.00180169	0.35329
ENSMUSG00000081772	5.25062	-2.70948	9.71206	0.00183062	0.353532
ENSMUSG00000113884	-2.34274	-2.90017	9.70934	0.00183334	0.353532
ENSMUSG00000040605	1.53448	2.36923	9.6997	0.00184298	0.353532
ENSMUSG00000047963	0.611776	0.914273	9.68387	0.00185893	0.354025
ENSMUSG00000073795	1.00631	-0.898058	9.61638	0.0019285	0.364651
ENSMUSG00000054885	-0.76869	-0.417468	9.54389	0.00200617	0.376647
ENSMUSG00000074228	-1.06281	0.75212	9.49118	0.00206462	0.382358
ENSMUSG00000082896	1.2853	-0.44742	9.48779	0.00206844	0.382358
ENSMUSG00000064758	-3.41758	-1.92568	9.46826	0.00209058	0.382358
ENSMUSG00000089886	0.984999	-1.32833	9.46037	0.00209959	0.382358
ENSMUSG00000036330	-2.83328	-1.4561	9.44594	0.00211617	0.382358
ENSMUSG00000081406	0.386926	5.95337	9.42331	0.00214244	0.382358
ENSMUSG00000095538	5.17724	-2.63649	9.41893	0.00214757	0.382358
ENSMUSG00000085783	-5.74648	-2.99028	9.41503	0.00215214	0.382358
ENSMUSG00000018736	0.21191	6.3115	9.37717	0.00219705	0.384819
ENSMUSG00000038859	1.21559	0.496448	9.36582	0.00221069	0.384819
ENSMUSG00000116461	-5.08136	-2.40141	9.36181	0.00221553	0.384819
ENSMUSG00000097565	5.21773	-2.92391	9.34772	0.00223264	0.384819
ENSMUSG00000065037	-1.60382	-0.463873	9.34277	0.00223867	0.384819
ENSMUSG00000077709	1.26749	-1.66672	9.31598	0.00227164	0.387967
ENSMUSG00000109096	-0.736719	-0.381649	9.28191	0.00231429	0.389148
ENSMUSG00000025351	0.329221	5.24666	9.28096	0.00231548	0.389148
ENSMUSG00000113847	-0.886028	2.92182	9.27529	0.00232266	0.389148
ENSMUSG00000031022	1.79953	-2.26935	9.25599	0.00234726	0.390796
ENSMUSG00000032591	2.46661	-1.776	9.23672	0.0023721	0.391845
ENSMUSG00000049881	0.501733	3.03635	9.2282	0.00238316	0.391845
ENSMUSG00000007279	-0.712066	0.391855	9.16521	0.0024666	0.40306
ENSMUSG00000092103	1.54181	-2.02953	9.1205	0.00252761	0.409615
ENSMUSG00000020868	-0.393099	4.26241	9.10806	0.00254486	0.409615
ENSMUSG00000074506	0.703721	3.75373	9.09525	0.00256274	0.409615
ENSMUSG00000027642	0.322787	6.63409	9.08428	0.00257816	0.409615
ENSMUSG00000087266	-0.946805	-1.19416	9.06966	0.00259885	0.409615
ENSMUSG00000085399	1.23055	-1.8974	9.06335	0.00260784	0.409615
ENSMUSG00000097547	-1.03845	-1.37872	9.0499	0.00262709	0.409615
ENSMUSG00000067224	1.1334	-1.11928	9.04753	0.0026305	0.409615
ENSMUSG00000002820	-0.33571	4.33353	9.02567	0.00266214	0.412118
ENSMUSG00000082107	0.928947	-0.736376	9.00488	0.0026926	0.41351
ENSMUSG00000115096	2.00588	-2.73565	8.99494	0.00270728	0.41351
ENSMUSG00000022061	0.699211	-0.159895	8.98772	0.00271799	0.41351
ENSMUSG00000085900	-2.68497	-3.33554	8.95169	0.00277213	0.418013
ENSMUSG00000106603	-1.92635	-2.91903	8.94705	0.00277917	0.418013
ENSMUSG00000110993	-1.24418	-1.44036	8.93132	0.00280322	0.418709
ENSMUSG00000076320	5.23803	-3.68701	8.92338	0.00281544	0.418709
ENSMUSG00000105340	5.57663	-1.26446	8.89429	0.00286063	0.421314
ENSMUSG00000047146	-0.691431	4.03721	8.89165	0.00286478	0.421314
ENSMUSG00000040856	0.846292	3.02798	8.8703	0.00289848	0.423914
ENSMUSG00000060475	0.300587	6.00184	8.83677	0.00295221	0.426615
ENSMUSG00000064330	-2.75379	2.05046	8.83037	0.00296258	0.426615
ENSMUSG00000102827	3.90753	-2.09681	8.8287	0.00296529	0.426615
ENSMUSG00000105030	2.39212	-3.05313	8.81516	0.00298738	0.42747
ENSMUSG00000108332	-4.58234	-2.68969	8.78164	0.00304278	0.431952
ENSMUSG00000064844	2.0333	-2.98865	8.77651	0.00305134	0.431952
ENSMUSG00000102243	-1.89635	-2.92684	8.75022	0.00309565	0.433639
ENSMUSG00000111169	-2.01808	-2.92302	8.75	0.00309602	0.433639
ENSMUSG00000114433	-0.941294	0.973047	8.72031	0.00314684	0.438438
ENSMUSG00000050783	-0.592087	0.991941	8.7061	0.00317147	0.439555
ENSMUSG00000097930	-1.88287	-2.69608	8.69225	0.00319566	0.440602
ENSMUSG00000097493	-1.04612	2.25764	8.67224	0.00323093	0.443157
ENSMUSG00000089987	-1.40558	-2.31223	8.6513	0.00326828	0.444195
ENSMUSG00000073600	0.871006	2.81248	8.64919	0.00327206	0.444195
ENSMUSG00000024124	-3.48999	-0.886341	8.62279	0.00331982	0.447046
ENSMUSG00000028167	0.678214	0.113623	8.61157	0.00334033	0.447046
ENSMUSG00000110422	1.92576	-2.91896	8.60973	0.00334373	0.447046
ENSMUSG00000092515	-2.02732	-3.00175	8.58061	0.00339762	0.451969
ENSMUSG00000041798	-1.27633	0.972895	8.55778	0.00344049	0.452376
ENSMUSG00000001948	0.82373	0.540544	8.5569	0.00344215	0.452376
ENSMUSG00000107806	5.61192	-3.40503	8.53911	0.00347596	0.452376
ENSMUSG00000033510	-0.332376	5.30829	8.53856	0.003477	0.452376
ENSMUSG00000092029	4.99143	-3.40711	8.53366	0.00348638	0.452376
ENSMUSG00000073209	1.36122	-2.06461	8.52489	0.00350322	0.452376
ENSMUSG00000052302	-0.283792	6.16735	8.50935	0.00353327	0.454043
ENSMUSG00000081111	2.72084	-1.9736	8.49204	0.00356704	0.454309
ENSMUSG00000026192	0.37884	4.92207	8.4907	0.00356967	0.454309
ENSMUSG00000024312	-0.54345	2.78642	8.47303	0.00360451	0.454621
ENSMUSG00000043541	1.24663	0.598321	8.47204	0.00360647	0.454621
ENSMUSG00000043388	0.269818	7.05943	8.43972	0.00367113	0.457356
ENSMUSG00000078636	4.9507	-2.46532	8.43563	0.0036794	0.457356
ENSMUSG00000068184	0.427798	3.37374	8.43533	0.00368	0.457356
ENSMUSG00000058019	1.0475	-0.585275	8.41402	0.00372338	0.460586
ENSMUSG00000021420	0.386533	3.61642	8.36757	0.00381976	0.470223
ENSMUSG00000031383	-1.04177	-1.38414	8.33393	0.00389114	0.470223
ENSMUSG00000105797	-2.0106	-2.98498	8.32602	0.00390813	0.470223
ENSMUSG00000006784	0.808121	0.69657	8.32398	0.00391251	0.470223
ENSMUSG00000082062	5.21432	-2.76752	8.32332	0.00391393	0.470223
ENSMUSG00000113189	1.29852	-2.0995	8.30966	0.00394347	0.470223
ENSMUSG00000046974	1.20699	-1.89848	8.3027	0.00395862	0.470223
ENSMUSG00000091594	4.78571	0.287775	8.30227	0.00395957	0.470223
ENSMUSG00000094263	-1.93243	-2.58218	8.30154	0.00396115	0.470223
ENSMUSG00000106244	-1.81694	-2.52853	8.287	0.003993	0.470517
ENSMUSG00000082587	2.27424	-3.12468	8.28419	0.00399918	0.470517
ENSMUSG00000028563	0.290012	4.49157	8.21059	0.00416466	0.487818
ENSMUSG00000038936	0.244288	5.77043	8.15539	0.00429334	0.500676
ENSMUSG00000092281	3.18863	-3.49185	8.14482	0.00431843	0.501393
ENSMUSG00000029591	-1.02381	0.215939	8.12639	0.00436254	0.504303
ENSMUSG00000090762	-0.530024	0.600523	8.10681	0.00440993	0.507564
ENSMUSG00000061068	-3.45621	-3.43483	8.07728	0.00448237	0.510693
ENSMUSG00000104509	-1.76211	-2.67415	8.07003	0.00450034	0.510693
ENSMUSG00000093768	0.955936	-0.620333	8.06054	0.00452397	0.510693
ENSMUSG00000029777	0.242342	6.90836	8.0602	0.00452481	0.510693
ENSMUSG00000066892	0.522622	3.63644	8.04506	0.00456279	0.510693
ENSMUSG00000048938	-1.7594	-2.82731	8.03994	0.00457571	0.510693
ENSMUSG00000108857	-0.487811	1.05362	8.03905	0.00457796	0.510693
ENSMUSG00000021417	0.235515	4.87603	8.03372	0.00459145	0.510693
ENSMUSG00000117314	-4.11221	-2.99594	8.01244	0.00464571	0.513171
ENSMUSG00000090891	2.35351	-2.99689	8.00979	0.0046525	0.513171
ENSMUSG00000103378	-0.653347	1.38779	8.00054	0.00467634	0.513661
ENSMUSG00000031858	-0.180519	6.50163	7.93433	0.00485056	0.530596
ENSMUSG00000036438	0.199178	10.6042	7.90297	0.00493536	0.53601
ENSMUSG00000020841	-0.300955	7.1785	7.89635	0.00495347	0.53601
ENSMUSG00000096629	2.01235	-1.68916	7.89367	0.00496081	0.53601
ENSMUSG00000085928	-1.23959	-0.995545	7.88606	0.00498173	0.536083
ENSMUSG00000109574	-1.04657	-1.32488	7.87513	0.00501194	0.53715
ENSMUSG00000098720	-1.8911	-2.96143	7.86147	0.00504993	0.539039
ENSMUSG00000087644	0.394884	3.27892	7.84859	0.00508604	0.540714
ENSMUSG00000089924	1.6497	-2.7599	7.81597	0.00517866	0.542212
ENSMUSG00000029276	-0.525855	3.35259	7.8153	0.00518056	0.542212
ENSMUSG00000081058	0.710622	0.775313	7.805	0.00521019	0.542212
ENSMUSG00000024672	1.50568	-1.03548	7.78573	0.00526604	0.542212
ENSMUSG00000027998	0.188621	5.01366	7.78463	0.00526927	0.542212
ENSMUSG00000041268	-0.214542	8.61645	7.77848	0.00528721	0.542212
ENSMUSG00000025856	-0.266427	4.44692	7.77572	0.00529532	0.542212
ENSMUSG00000024041	1.46655	-2.40872	7.77429	0.00529951	0.542212
ENSMUSG00000007039	0.575545	2.65517	7.7624	0.00533451	0.542212
ENSMUSG00000086810	0.586532	0.407946	7.75909	0.00534428	0.542212
ENSMUSG00000107971	-1.21312	-1.93043	7.75706	0.0053503	0.542212
ENSMUSG00000097101	-2.51767	-1.07814	7.75293	0.00536255	0.542212
ENSMUSG00000028583	0.456712	2.75792	7.75163	0.00536641	0.542212
ENSMUSG00000071650	0.156362	7.07832	7.73939	0.00540291	0.543824
ENSMUSG00000081314	2.08791	-3.1719	7.71025	0.00549083	0.548694
ENSMUSG00000102599	-0.939866	-0.843605	7.70515	0.00550636	0.548694
ENSMUSG00000070960	-4.91369	-1.49107	7.70005	0.00552192	0.548694
ENSMUSG00000106035	-1.22701	-1.8869	7.68799	0.00555895	0.548694
ENSMUSG00000044468	0.583927	1.64578	7.67908	0.00558646	0.548694
ENSMUSG00000058794	-2.63525	-3.17565	7.66671	0.00562491	0.548694
ENSMUSG00000110423	5.00563	-3.64572	7.66622	0.00562641	0.548694
ENSMUSG00000087512	1.23972	-2.03072	7.65662	0.00565645	0.548694
ENSMUSG00000031508	-0.188353	6.06787	7.65333	0.00566676	0.548694
ENSMUSG00000037953	-1.75644	-2.75482	7.65088	0.00567447	0.548694
ENSMUSG00000091649	1.63736	-2.53431	7.6438	0.00569678	0.548694
ENSMUSG00000097010	-2.26335	-3.18904	7.64277	0.00570002	0.548694
ENSMUSG00000107253	4.3007	-3.1548	7.63432	0.0057268	0.549275
ENSMUSG00000074217	-2.00785	-1.56921	7.61278	0.0057956	0.553867
ENSMUSG00000091007	1.78887	-2.12374	7.60302	0.00582706	0.554227
ENSMUSG00000113336	4.37252	-3.4547	7.59448	0.00585474	0.554227
ENSMUSG00000040569	-1.74712	0.0754779	7.59219	0.00586218	0.554227
ENSMUSG00000115662	1.38854	-1.55698	7.58064	0.00589986	0.555805
ENSMUSG00000117084	1.09164	-0.870589	7.56849	0.00593976	0.557579
ENSMUSG00000033015	5.06187	-3.50914	7.56125	0.00596368	0.557846
ENSMUSG00000104325	-1.61842	-2.46301	7.53827	0.00604021	0.561088
ENSMUSG00000074149	-1.86484	-2.75148	7.53699	0.00604451	0.561088
ENSMUSG00000034738	0.580963	1.33915	7.52515	0.00608434	0.561088
ENSMUSG00000054555	-0.441965	2.86486	7.52035	0.00610057	0.561088
ENSMUSG00000043020	2.2399	-0.470016	7.51356	0.00612361	0.561088
ENSMUSG00000086441	2.39391	-3.16588	7.51093	0.00613258	0.561088
ENSMUSG00000032431	0.55887	1.78683	7.49867	0.00617445	0.561088
ENSMUSG00000086447	3.05276	-0.436287	7.49439	0.00618914	0.561088
ENSMUSG00000094590	-2.82556	-2.07981	7.49423	0.0061897	0.561088
ENSMUSG00000098149	0.804888	-0.900092	7.47959	0.00624024	0.561088
ENSMUSG00000033256	-0.281513	4.31114	7.47743	0.0062477	0.561088
ENSMUSG00000068391	-0.364511	2.90295	7.476	0.00625268	0.561088
ENSMUSG00000030789	1.90233	-1.36653	7.43424	0.00639943	0.571551
ENSMUSG00000110896	0.265176	4.42988	7.43058	0.00641246	0.571551
ENSMUSG00000052056	-1.40369	2.48522	7.42037	0.00644894	0.572874
ENSMUSG00000009487	-1.55065	-2.69641	7.40778	0.00649423	0.573306
ENSMUSG00000098931	-0.804708	-0.761698	7.40052	0.0065205	0.573306
ENSMUSG00000047307	0.353152	2.86785	7.39772	0.00653066	0.573306
ENSMUSG00000080896	0.461225	1.32831	7.39503	0.00654044	0.573306
ENSMUSG00000059658	-2.62926	-3.03526	7.36738	0.00664178	0.580268
ENSMUSG00000048652	1.3339	-2.15221	7.35875	0.00667372	0.581141
ENSMUSG00000097853	-3.37286	-3.34797	7.3487	0.00671113	0.582482
ENSMUSG00000039084	1.02006	-1.45841	7.33534	0.00676121	0.583674
ENSMUSG00000113895	3.08277	-2.95858	7.32785	0.00678944	0.583674
ENSMUSG00000114705	-1.76013	-3.03898	7.32743	0.00679101	0.583674
ENSMUSG00000068396	4.62626	-3.37759	7.31379	0.00684274	0.585683
ENSMUSG00000112117	1.39274	1.17433	7.30917	0.00686036	0.585683
ENSMUSG00000029471	-0.341548	7.31001	7.29994	0.0068957	0.585683
ENSMUSG00000097554	0.556598	8.07189	7.2924	0.00692469	0.585683
ENSMUSG00000101009	-2.81707	-0.507702	7.29232	0.006925	0.585683
ENSMUSG00000048120	0.737142	3.67621	7.26882	0.0070162	0.586541
ENSMUSG00000098318	2.78434	1.47852	7.26871	0.00701663	0.586541
ENSMUSG00000027367	0.221763	6.98951	7.26564	0.00702861	0.586541
ENSMUSG00000090223	0.281555	5.74063	7.24585	0.00710649	0.586541
ENSMUSG00000081756	-0.557727	0.745527	7.24152	0.00712368	0.586541
ENSMUSG00000063787	0.300312	3.77423	7.23561	0.00714713	0.586541
ENSMUSG00000028333	0.212936	5.53892	7.23224	0.00716059	0.586541
ENSMUSG00000049641	-1.77046	-2.98737	7.22574	0.00718657	0.586541
ENSMUSG00000031927	2.82131	-0.988218	7.22567	0.00718682	0.586541
ENSMUSG00000084848	-2.04288	-3.16216	7.22433	0.00719218	0.586541
ENSMUSG00000027215	0.481733	3.63781	7.21903	0.00721347	0.586541
ENSMUSG00000022408	-1.89738	-3.03272	7.21565	0.00722707	0.586541
ENSMUSG00000096169	-0.822661	-0.676718	7.21253	0.00723963	0.586541
ENSMUSG00000033285	0.344166	4.77421	7.21111	0.00724535	0.586541
ENSMUSG00000005883	2.20281	-1.94486	7.18959	0.00733276	0.591807
ENSMUSG00000092360	4.2578	-2.69574	7.17813	0.00737975	0.592311
ENSMUSG00000078640	0.557869	0.386581	7.17547	0.00739069	0.592311
ENSMUSG00000049265	-0.451215	3.48224	7.16791	0.00742192	0.592311
ENSMUSG00000027933	0.258035	6.36918	7.16632	0.0074285	0.592311
ENSMUSG00000042895	-1.62174	-2.57569	7.15173	0.00748917	0.593765
ENSMUSG00000057262	-4.79527	-3.39421	7.15115	0.00749159	0.593765
ENSMUSG00000079036	-0.33205	4.07699	7.12591	0.00759776	0.598972
ENSMUSG00000018927	-1.0922	0.280904	7.12284	0.00761081	0.598972
ENSMUSG00000058922	5.71409	-0.0296739	7.11909	0.00762676	0.598972
ENSMUSG00000048442	0.877129	-0.684291	7.1124	0.00765524	0.598972
ENSMUSG00000115463	0.479474	2.63551	7.10885	0.00767042	0.598972
ENSMUSG00000094083	-1.48262	-2.22313	7.09647	0.00772361	0.59912
ENSMUSG00000097375	0.449264	2.3086	7.0877	0.00776147	0.59912
ENSMUSG00000010663	0.174677	7.54771	7.08665	0.00776604	0.59912
ENSMUSG00000099148	-1.70741	-2.81482	7.08607	0.00776856	0.59912
ENSMUSG00000022205	0.291177	7.75634	7.0733	0.00782412	0.59912
ENSMUSG00000060594	-0.62045	2.02167	7.07251	0.00782757	0.59912
ENSMUSG00000110297	-0.934647	-0.157649	7.07178	0.00783074	0.59912
ENSMUSG00000033726	-0.307708	2.71579	7.06359	0.00786664	0.600132
ENSMUSG00000042962	1.89788	-2.85085	7.04772	0.00793661	0.6034
ENSMUSG00000047502	0.776466	2.54257	7.03361	0.00799938	0.6034
ENSMUSG00000098136	-1.72909	-2.77509	7.03339	0.00800037	0.6034
ENSMUSG00000066672	2.04434	-3.12274	7.02906	0.00801976	0.6034
ENSMUSG00000037434	0.193536	5.32628	7.02823	0.00802346	0.6034
ENSMUSG00000030244	2.26833	-1.34339	7.01818	0.00806861	0.603536
ENSMUSG00000056153	-0.347679	4.36263	7.01768	0.00807086	0.603536
ENSMUSG00000063605	0.893699	0.179305	7.01132	0.00809959	0.603978
ENSMUSG00000029363	-0.474118	3.5836	7	0.00815098	0.605831
ENSMUSG00000040111	-0.283198	8.11186	6.9955	0.00817148	0.605831
ENSMUSG00000094497	-4.97705	-3.45971	6.99077	0.00819309	0.605831
ENSMUSG00000020056	0.380521	3.16886	6.9834	0.00822691	0.606637
ENSMUSG00000104524	-2.01032	-3.20492	6.96938	0.00829162	0.608639
ENSMUSG00000020723	0.358911	3.83195	6.96191	0.00832629	0.608639
ENSMUSG00000084999	-2.08758	-2.78426	6.95354	0.00836538	0.608639
ENSMUSG00000100807	-3.7066	-0.332794	6.95276	0.00836898	0.608639
ENSMUSG00000100671	-1.1082	-1.74973	6.94892	0.00838699	0.608639
ENSMUSG00000018907	-3.04352	-2.21871	6.94785	0.00839201	0.608639
ENSMUSG00000005897	0.251902	3.36204	6.9395	0.00843127	0.609816
ENSMUSG00000048191	0.730409	0.792301	6.92445	0.00850253	0.611339
ENSMUSG00000071867	2.77016	-3.2848	6.92352	0.00850692	0.611339
ENSMUSG00000079808	-0.706416	-0.689943	6.917	0.00853803	0.611339
ENSMUSG00000083086	2.43254	-2.95187	6.91442	0.00855036	0.611339
ENSMUSG00000021785	-0.396028	4.78761	6.90456	0.00859761	0.611339
ENSMUSG00000062456	4.89082	-1.46206	6.90114	0.0086141	0.611339
ENSMUSG00000089129	-0.898269	-1.33687	6.89641	0.00863692	0.611339
ENSMUSG00000025279	1.75241	-2.3693	6.89637	0.00863708	0.611339
ENSMUSG00000113866	-0.66161	0.359278	6.88125	0.00871045	0.61239
ENSMUSG00000038024	-0.639865	4.47452	6.87931	0.0087199	0.61239
ENSMUSG00000043911	-1.40937	-2.47446	6.87902	0.00872133	0.61239
ENSMUSG00000115114	-3.44979	-1.4193	6.87026	0.00876419	0.613771
ENSMUSG00000025140	1.01547	0.997759	6.84463	0.00889082	0.619851
ENSMUSG00000087579	0.633041	1.88512	6.83874	0.00892015	0.619851
ENSMUSG00000003865	-0.382521	3.96049	6.83852	0.00892125	0.619851
ENSMUSG00000079644	2.42382	-2.99795	6.822	0.00900416	0.623974
ENSMUSG00000006373	0.193452	8.04773	6.81674	0.00903074	0.624182
ENSMUSG00000100714	-1.44157	-2.66001	6.79436	0.00914462	0.630407
ENSMUSG00000025591	-0.192772	3.94979	6.77895	0.00922391	0.634222
ENSMUSG00000038009	-2.80039	-3.55206	6.7686	0.00927756	0.634359
ENSMUSG00000037159	-1.938	-2.65951	6.76148	0.00931463	0.634359
ENSMUSG00000108808	0.836558	-0.978908	6.75891	0.00932808	0.634359
ENSMUSG00000002032	-0.272229	5.38366	6.75785	0.00933361	0.634359
ENSMUSG00000040009	-0.298704	6.01302	6.75554	0.00934573	0.634359
ENSMUSG00000091472	0.627465	0.676526	6.75089	0.00937008	0.634386
ENSMUSG00000032221	0.420056	2.5551	6.73006	0.00948012	0.639349
ENSMUSG00000068284	-0.163389	6.69677	6.72401	0.00951233	0.639349
ENSMUSG00000026237	-1.85045	-3.00119	6.72335	0.00951585	0.639349
ENSMUSG00000038506	-0.152528	5.39227	6.7146	0.0095627	0.639865
ENSMUSG00000033209	-0.748271	4.05709	6.71289	0.00957186	0.639865
ENSMUSG00000109647	1.5694	-2.77325	6.70652	0.00960611	0.640536
ENSMUSG00000041578	1.76175	-1.57087	6.69852	0.00964929	0.641799
ENSMUSG00000049723	-0.624417	0.102665	6.68987	0.00969624	0.643305
ENSMUSG00000099455	-1.13244	-1.40882	6.67239	0.00979179	0.644994
ENSMUSG00000042682	0.293179	5.98134	6.66724	0.0098201	0.644994
ENSMUSG00000071322	3.88336	-3.2384	6.66159	0.00985132	0.644994
ENSMUSG00000003135	0.259064	4.72985	6.65058	0.00991237	0.644994
ENSMUSG00000029430	-0.243485	7.22088	6.64704	0.00993207	0.644994
ENSMUSG00000086061	-2.30218	-3.02601	6.64303	0.00995446	0.644994
ENSMUSG00000066007	-4.2985	-3.67379	6.64014	0.00997059	0.644994
ENSMUSG00000066009	-4.04459	-2.64685	6.63979	0.00997255	0.644994
ENSMUSG00000023707	-0.310824	4.14693	6.63851	0.00997973	0.644994
ENSMUSG00000016239	-0.344075	3.39143	6.63371	0.0100067	0.644994
ENSMUSG00000114041	-2.06885	-2.75906	6.62015	0.0100831	0.644994
ENSMUSG00000064194	-2.67058	-2.32856	6.61885	0.0100905	0.644994
ENSMUSG00000052926	-0.274593	3.7162	6.61591	0.0101072	0.644994
ENSMUSG00000102627	0.267238	7.31486	6.61299	0.0101238	0.644994
ENSMUSG00000040896	-0.467514	7.0792	6.61291	0.0101242	0.644994
ENSMUSG00000105224	1.82646	-2.96933	6.58805	0.0102665	0.644994
ENSMUSG00000024747	1.14287	-2.09152	6.58594	0.0102787	0.644994
ENSMUSG00000037972	-0.169957	7.69311	6.5843	0.0102882	0.644994
ENSMUSG00000063229	0.204293	7.97214	6.58138	0.0103051	0.644994
ENSMUSG00000019066	0.455889	4.131	6.56829	0.0103812	0.644994
ENSMUSG00000115823	2.41787	-2.55775	6.5678	0.010384	0.644994
ENSMUSG00000036564	-0.139214	10.5238	6.56753	0.0103856	0.644994
ENSMUSG00000055235	2.5448	1.13593	6.56598	0.0103946	0.644994
ENSMUSG00000108282	1.12047	-1.52281	6.56597	0.0103947	0.644994
ENSMUSG00000096327	-1.76905	-2.74363	6.56586	0.0103953	0.644994
ENSMUSG00000053522	4.55018	-2.40328	6.56145	0.0104212	0.644994
ENSMUSG00000024053	-1.02795	1.8312	6.55575	0.0104546	0.644994
ENSMUSG00000086992	-1.81299	-2.64554	6.5437	0.0105256	0.644994
ENSMUSG00000114624	-0.779411	0.0842328	6.54226	0.0105341	0.644994
ENSMUSG00000065999	2.56136	-2.77088	6.53797	0.0105596	0.644994
ENSMUSG00000108112	-3.77196	-3.70591	6.53782	0.0105605	0.644994
ENSMUSG00000034467	1.1205	-0.886732	6.53626	0.0105697	0.644994
ENSMUSG00000074912	-2.22071	-2.9709	6.53605	0.010571	0.644994
ENSMUSG00000056919	-0.636826	4.32498	6.53176	0.0105965	0.644994
ENSMUSG00000032412	0.251298	6.25446	6.53016	0.010606	0.644994
ENSMUSG00000015748	0.263143	4.24408	6.52339	0.0106465	0.644994
ENSMUSG00000042306	2.24207	-3.24584	6.52286	0.0106496	0.644994
ENSMUSG00000108772	2.5655	-3.11756	6.51847	0.010676	0.644994
ENSMUSG00000030471	-0.341416	4.35812	6.51548	0.010694	0.644994
ENSMUSG00000108414	0.337849	3.15649	6.51182	0.010716	0.644994
ENSMUSG00000023122	3.19798	-2.89475	6.51016	0.010726	0.644994
ENSMUSG00000038598	-1.62115	-2.92885	6.50514	0.0107563	0.644994
ENSMUSG00000030834	1.52377	0.78366	6.50298	0.0107694	0.644994
ENSMUSG00000096957	2.48874	-2.54645	6.48396	0.0108852	0.646943
ENSMUSG00000039485	0.227995	9.23801	6.48151	0.0109003	0.646943
ENSMUSG00000056201	0.155174	9.21165	6.48079	0.0109046	0.646943
ENSMUSG00000097471	1.20426	-1.86073	6.48047	0.0109066	0.646943
ENSMUSG00000114931	-2.24338	-3.16371	6.47264	0.0109548	0.646943
ENSMUSG00000080715	-2.24217	-2.99828	6.46973	0.0109727	0.646943
ENSMUSG00000025488	1.82777	-2.29629	6.46968	0.010973	0.646943
ENSMUSG00000044505	-0.69518	-0.615752	6.45308	0.011076	0.648037
ENSMUSG00000059887	3.45061	-2.76603	6.45236	0.0110805	0.648037
ENSMUSG00000079550	0.594991	0.298002	6.44807	0.0111073	0.648037
ENSMUSG00000023084	1.46862	-0.509645	6.44398	0.0111329	0.648037
ENSMUSG00000115828	-1.56611	-2.89638	6.4419	0.0111459	0.648037
ENSMUSG00000043795	1.72667	-1.80181	6.43921	0.0111628	0.648037
ENSMUSG00000101555	-1.52394	-2.86186	6.4392	0.0111629	0.648037
ENSMUSG00000114558	-1.20463	-2.20711	6.43423	0.0111942	0.64843
ENSMUSG00000023092	-0.359495	6.10349	6.39789	0.0114256	0.65994
ENSMUSG00000089875	-0.501556	2.03209	6.39236	0.0114612	0.65994
ENSMUSG00000022383	1.21549	1.47482	6.39137	0.0114677	0.65994
ENSMUSG00000020660	1.83433	-0.360388	6.3834	0.0115193	0.661275
ENSMUSG00000035297	0.163067	5.90193	6.38008	0.0115408	0.661275
ENSMUSG00000073125	1.6067	2.21989	6.36524	0.0116377	0.661483
ENSMUSG00000096528	-0.89533	-0.891002	6.36037	0.0116697	0.661483
ENSMUSG00000034063	-1.23863	1.12527	6.35957	0.011675	0.661483
ENSMUSG00000024968	-0.393561	3.29221	6.3589	0.0116794	0.661483
ENSMUSG00000085738	-3.41199	-3.33194	6.35697	0.0116921	0.661483
ENSMUSG00000031027	0.537579	0.482916	6.35356	0.0117146	0.661483
ENSMUSG00000027018	0.379809	3.93943	6.35283	0.0117194	0.661483
ENSMUSG00000105406	-3.77868	-3.13399	6.34509	0.0117706	0.662963
ENSMUSG00000058932	4.58015	-3.64607	6.33624	0.0118295	0.66399
ENSMUSG00000102600	-0.894995	-0.228218	6.33482	0.011839	0.66399
ENSMUSG00000106626	-0.94654	-1.38128	6.32747	0.0118882	0.665334
ENSMUSG00000090963	-0.615869	2.23654	6.31725	0.0119569	0.667227
ENSMUSG00000031845	1.33297	-2.16894	6.31496	0.0119724	0.667227
ENSMUSG00000049233	0.594873	2.93572	6.30841	0.0120167	0.668289
ENSMUSG00000032271	0.674556	-0.0767933	6.29787	0.0120883	0.670863
ENSMUSG00000094732	-1.77088	-1.05036	6.28176	0.0121987	0.671131
ENSMUSG00000102064	-0.721205	-0.603758	6.28073	0.0122058	0.671131
ENSMUSG00000114293	-0.889242	0.596365	6.27546	0.0122421	0.671131
ENSMUSG00000086021	-2.4573	-2.82424	6.273	0.0122592	0.671131
ENSMUSG00000023089	0.230161	5.26218	6.26831	0.0122916	0.671131
ENSMUSG00000078897	0.754566	3.58465	6.2672	0.0122993	0.671131
ENSMUSG00000095672	4.43438	-3.53785	6.2635	0.012325	0.671131
ENSMUSG00000052188	0.558669	0.74745	6.26143	0.0123395	0.671131
ENSMUSG00000065007	3.80404	-2.88369	6.26089	0.0123432	0.671131
ENSMUSG00000109129	3.89827	-3.18793	6.25865	0.0123588	0.671131
ENSMUSG00000095661	-4.19791	-3.27436	6.24941	0.0124235	0.671131
ENSMUSG00000038383	0.233768	4.53987	6.24654	0.0124436	0.671131
ENSMUSG00000001604	1.39784	-1.56572	6.24362	0.0124642	0.671131
ENSMUSG00000064090	0.827638	1.2822	6.24275	0.0124703	0.671131
ENSMUSG00000031429	0.212694	3.71981	6.2392	0.0124953	0.671131
ENSMUSG00000041064	-1.64969	-1.74345	6.22648	0.0125854	0.671131
ENSMUSG00000062758	3.94817	-3.56676	6.22443	0.0125999	0.671131
ENSMUSG00000093054	-1.66179	-2.90899	6.2238	0.0126045	0.671131
ENSMUSG00000085521	1.13783	-1.8261	6.21968	0.0126338	0.671131
ENSMUSG00000114767	1.94892	-1.56929	6.21854	0.0126419	0.671131
ENSMUSG00000079197	0.404797	4.05887	6.21532	0.0126649	0.671131
ENSMUSG00000114579	2.50095	-3.19564	6.21525	0.0126655	0.671131
ENSMUSG00000053024	-0.429979	6.78215	6.21374	0.0126762	0.671131
ENSMUSG00000098739	-0.723006	0.373748	6.21014	0.0127021	0.671157
ENSMUSG00000026321	0.454915	1.539	6.20544	0.0127358	0.671598
ENSMUSG00000029759	0.913407	0.749048	6.18356	0.0128943	0.678489
ENSMUSG00000071532	-4.60432	-3.0062	6.17106	0.0129857	0.678489
ENSMUSG00000113299	-1.09741	-1.89743	6.16742	0.0130124	0.678489
ENSMUSG00000031819	-0.358428	6.01201	6.16442	0.0130345	0.678489
ENSMUSG00000082144	0.727212	-1.02596	6.1576	0.0130849	0.678489
ENSMUSG00000094974	3.73427	-3.617	6.15587	0.0130977	0.678489
ENSMUSG00000027209	-1.43373	-2.78379	6.15191	0.013127	0.678489
ENSMUSG00000032561	0.867196	-1.11471	6.15134	0.0131312	0.678489
ENSMUSG00000113512	3.92637	-3.27125	6.14553	0.0131745	0.678489
ENSMUSG00000081620	-3.9026	-2.46087	6.14524	0.0131766	0.678489
ENSMUSG00000030228	3.27328	0.0237916	6.14098	0.0132084	0.678489
ENSMUSG00000040046	1.89113	-0.195397	6.14083	0.0132095	0.678489
ENSMUSG00000100108	-1.29205	-2.53233	6.13989	0.0132165	0.678489
ENSMUSG00000111133	0.462008	4.17814	6.13872	0.0132253	0.678489
ENSMUSG00000102374	-0.528363	0.697469	6.13376	0.0132625	0.678646
ENSMUSG00000027843	-0.9583	0.231862	6.13147	0.0132796	0.678646
ENSMUSG00000090284	-0.833258	-1.34927	6.11934	0.013371	0.680116
ENSMUSG00000037110	-0.337355	5.11897	6.11545	0.0134006	0.680116
ENSMUSG00000034706	0.968414	0.776133	6.11438	0.0134087	0.680116
ENSMUSG00000064370	0.183381	12.4374	6.11119	0.0134328	0.680116
ENSMUSG00000112999	1.1275	-2.15236	6.10931	0.0134472	0.680116
ENSMUSG00000035351	0.435408	1.65224	6.10295	0.0134956	0.680116
ENSMUSG00000004880	-0.771635	3.84742	6.09722	0.0135395	0.680116
ENSMUSG00000096923	-1.52924	-2.4256	6.09631	0.0135464	0.680116
ENSMUSG00000096954	-0.334648	2.17155	6.09465	0.0135592	0.680116
ENSMUSG00000057228	1.38433	-2.14535	6.08741	0.0136148	0.680116
ENSMUSG00000097291	-2.79944	-2.67545	6.08718	0.0136166	0.680116
ENSMUSG00000100801	-4.36357	-2.53405	6.08627	0.0136236	0.680116
ENSMUSG00000100551	-3.3527	-3.2856	6.08056	0.0136677	0.680116
ENSMUSG00000092805	-2.05788	-2.85512	6.08052	0.0136681	0.680116
ENSMUSG00000086225	3.68709	-3.31982	6.07238	0.0137312	0.681548
ENSMUSG00000085297	3.88338	-3.66972	6.07017	0.0137484	0.681548
ENSMUSG00000041658	0.1397	6.51114	6.0659	0.0137817	0.681923
ENSMUSG00000116908	-0.581321	-0.0958123	6.05589	0.01386	0.683365
ENSMUSG00000040389	0.164687	7.53996	6.05243	0.0138872	0.683365
ENSMUSG00000010601	-2.12526	-1.73152	6.05229	0.0138883	0.683365
ENSMUSG00000109243	-0.420246	0.920917	6.04209	0.0139688	0.68605
ENSMUSG00000039221	0.51233	5.03064	6.03626	0.0140149	0.687043
ENSMUSG00000104696	1.25858	-2.47684	6.02108	0.014136	0.690246
ENSMUSG00000021983	-0.306955	6.1444	6.019	0.0141527	0.690246
ENSMUSG00000051169	-0.357369	2.76795	6.01827	0.0141585	0.690246
ENSMUSG00000093565	0.538824	0.181649	6.01352	0.0141967	0.690657
ENSMUSG00000034773	-0.969034	-0.683685	6.00935	0.0142302	0.690657
ENSMUSG00000046678	-0.579819	-0.185424	6.0075	0.0142452	0.690657
ENSMUSG00000087367	0.660103	2.67212	5.99783	0.0143234	0.693181
ENSMUSG00000021804	-2.37554	-2.88569	5.99237	0.0143679	0.694064
ENSMUSG00000000204	-1.44463	-2.6264	5.98661	0.0144149	0.694233
ENSMUSG00000024033	0.646057	1.29457	5.97967	0.0144717	0.694233
ENSMUSG00000021701	0.213667	7.70869	5.96962	0.0145544	0.694233
ENSMUSG00000009588	-0.855182	-1.27754	5.96901	0.0145595	0.694233
ENSMUSG00000030606	-0.771964	0.281275	5.96472	0.0145949	0.694233
ENSMUSG00000105332	1.72211	-3.03008	5.9606	0.014629	0.694233
ENSMUSG00000110170	0.78043	-0.549553	5.95962	0.0146372	0.694233
ENSMUSG00000096655	-2.3263	-1.9704	5.95905	0.0146419	0.694233
ENSMUSG00000042942	1.34417	4.2868	5.95291	0.014693	0.694233
ENSMUSG00000027671	0.278119	3.50751	5.94977	0.0147192	0.694233
ENSMUSG00000041592	-0.555085	4.53231	5.9496	0.0147206	0.694233
ENSMUSG00000029781	0.194817	5.40967	5.94479	0.0147608	0.694233
ENSMUSG00000103492	-0.498835	0.155421	5.94002	0.0148008	0.694233
ENSMUSG00000040714	-1.05221	0.69548	5.93598	0.0148348	0.694233
ENSMUSG00000018986	-0.46794	0.668332	5.92212	0.0149519	0.694233
ENSMUSG00000062694	-0.876483	-1.52513	5.91965	0.014973	0.694233
ENSMUSG00000114535	-0.607873	-0.431292	5.91719	0.0149938	0.694233
ENSMUSG00000091061	1.6149	-2.78692	5.91709	0.0149947	0.694233
ENSMUSG00000083019	-2.31183	-2.96557	5.91564	0.015007	0.694233
ENSMUSG00000085538	-1.87418	-3.06152	5.9151	0.0150117	0.694233
ENSMUSG00000041609	-0.182167	5.31143	5.91227	0.0150358	0.694233
ENSMUSG00000058700	1.96334	-2.81994	5.9092	0.015062	0.694233
ENSMUSG00000039099	0.978354	-1.82008	5.9066	0.0150842	0.694233
ENSMUSG00000063314	4.32312	-2.52436	5.90549	0.0150938	0.694233
ENSMUSG00000099608	-0.333317	1.97923	5.90486	0.0150992	0.694233
ENSMUSG00000112641	1.6538	-2.99842	5.90318	0.0151136	0.694233
ENSMUSG00000050765	-1.59412	-1.96391	5.89967	0.0151437	0.694233
ENSMUSG00000026167	-0.839631	1.29423	5.89639	0.0151719	0.694233
ENSMUSG00000039914	0.241734	4.56067	5.89523	0.015182	0.694233
ENSMUSG00000030538	0.286326	2.93171	5.89504	0.0151836	0.694233
ENSMUSG00000018565	0.191408	5.1662	5.89495	0.0151844	0.694233
ENSMUSG00000014158	1.75664	1.30869	5.88281	0.0152894	0.69584
ENSMUSG00000019773	-1.29467	0.28552	5.88131	0.0153025	0.69584
ENSMUSG00000028369	-0.577466	0.16543	5.87398	0.0153662	0.69584
ENSMUSG00000034829	1.39622	-2.70158	5.87397	0.0153663	0.69584
ENSMUSG00000073538	-0.611651	-0.23793	5.87277	0.0153768	0.69584
ENSMUSG00000064281	-3.11935	-3.23154	5.86996	0.0154014	0.69584
ENSMUSG00000042812	0.667355	-0.701292	5.86158	0.0154749	0.69584
ENSMUSG00000100550	1.0648	0.512777	5.85714	0.0155139	0.69584
ENSMUSG00000114737	1.30948	-2.59303	5.85531	0.0155301	0.69584
ENSMUSG00000041534	2.15485	-2.05009	5.85223	0.0155574	0.69584
ENSMUSG00000062421	0.304681	5.49633	5.85151	0.0155637	0.69584
ENSMUSG00000110040	0.206856	5.82464	5.85067	0.0155712	0.69584
ENSMUSG00000039234	0.409875	4.90261	5.8505	0.0155727	0.69584
ENSMUSG00000102439	-2.66009	-3.29022	5.84882	0.0155875	0.69584
ENSMUSG00000073530	1.27015	1.39956	5.83997	0.0156661	0.69817
ENSMUSG00000060373	0.240819	7.80662	5.83466	0.0157135	0.699104
ENSMUSG00000018740	0.299678	2.72572	5.82761	0.0157766	0.699872
ENSMUSG00000112041	1.05328	-2.04096	5.82682	0.0157836	0.699872
ENSMUSG00000000605	-0.234819	7.74504	5.82354	0.0158131	0.700008
ENSMUSG00000073236	0.361275	2.65415	5.80331	0.0159961	0.705239
ENSMUSG00000021178	0.153504	6.9036	5.80263	0.0160022	0.705239
ENSMUSG00000105107	-0.789104	-0.795611	5.80164	0.0160112	0.705239
ENSMUSG00000068647	-1.10899	-1.64976	5.79616	0.0160612	0.706266
ENSMUSG00000021969	-0.313307	5.96658	5.78024	0.0162073	0.708554
ENSMUSG00000069925	1.72464	-2.93175	5.77924	0.0162166	0.708554
ENSMUSG00000032776	-1.23347	1.57458	5.77432	0.0162621	0.708554
ENSMUSG00000031962	-0.49211	0.481594	5.76851	0.0163159	0.708554
ENSMUSG00000002015	0.20727	5.53037	5.76507	0.0163478	0.708554
ENSMUSG00000017286	0.284376	5.55103	5.76451	0.016353	0.708554
ENSMUSG00000062542	0.429558	2.75331	5.76305	0.0163666	0.708554
ENSMUSG00000020705	0.170115	6.66615	5.76241	0.0163726	0.708554
ENSMUSG00000020798	-0.85708	-0.912025	5.75809	0.0164129	0.708554
ENSMUSG00000098123	1.48432	-1.84069	5.75611	0.0164314	0.708554
ENSMUSG00000018412	-0.162435	6.5628	5.75609	0.0164316	0.708554
ENSMUSG00000057802	1.37595	0.240278	5.74848	0.0165029	0.708554
ENSMUSG00000068250	0.264952	4.0091	5.74832	0.0165044	0.708554
ENSMUSG00000115206	1.15623	-2.05977	5.74396	0.0165454	0.708554
ENSMUSG00000109489	-1.89386	-2.43447	5.7427	0.0165573	0.708554
ENSMUSG00000097901	-0.683191	-0.684773	5.74037	0.0165793	0.708554
ENSMUSG00000070284	-0.662327	3.42775	5.7372	0.0166093	0.708554
ENSMUSG00000105337	-1.41015	-2.78197	5.73513	0.0166289	0.708554
ENSMUSG00000084374	-1.55723	-2.88409	5.73416	0.016638	0.708554
ENSMUSG00000002233	0.31249	2.53885	5.73168	0.0166616	0.708554
ENSMUSG00000099858	4.21404	-2.49436	5.73023	0.0166753	0.708554
ENSMUSG00000079293	1.14256	-1.32541	5.7253	0.0167222	0.709406
ENSMUSG00000022512	0.798372	1.83769	5.70908	0.0168773	0.713163
ENSMUSG00000105304	-0.710843	-0.580292	5.70759	0.0168917	0.713163
ENSMUSG00000105362	-1.73881	-3.06795	5.706	0.016907	0.713163
ENSMUSG00000029718	0.982721	2.14768	5.70481	0.0169185	0.713163
ENSMUSG00000090248	-1.05169	-1.81355	5.69811	0.0169832	0.714752
ENSMUSG00000064604	-1.19188	-2.39328	5.68709	0.0170902	0.718112
ENSMUSG00000008892	0.211494	6.9971	5.67568	0.0172017	0.719412
ENSMUSG00000004567	-0.231484	5.71832	5.66919	0.0172655	0.719412
ENSMUSG00000103951	-1.66505	-3.03483	5.66542	0.0173026	0.719412
ENSMUSG00000089664	1.58737	-3.0465	5.66419	0.0173147	0.719412
ENSMUSG00000072294	-0.73689	5.24055	5.66417	0.0173149	0.719412
ENSMUSG00000102881	1.62019	-3.0433	5.65787	0.0173772	0.719412
ENSMUSG00000041552	-0.415393	1.95601	5.65551	0.0174006	0.719412
ENSMUSG00000105604	-4.327	-1.75859	5.65346	0.017421	0.719412
ENSMUSG00000030213	-0.38229	6.60012	5.65239	0.0174316	0.719412
ENSMUSG00000106032	-0.568517	0.242671	5.65157	0.0174398	0.719412
ENSMUSG00000031257	1.24785	-2.26057	5.65125	0.0174429	0.719412
ENSMUSG00000044600	0.265983	6.28425	5.64826	0.0174727	0.719412
ENSMUSG00000113780	-0.546001	0.173691	5.64743	0.017481	0.719412
ENSMUSG00000084284	-1.92019	-2.88101	5.64537	0.0175016	0.719412
ENSMUSG00000078721	-1.03979	-0.602928	5.6401	0.0175542	0.719718
ENSMUSG00000048458	-0.36521	6.71029	5.63771	0.0175782	0.719718
ENSMUSG00000030204	0.226438	5.464	5.63636	0.0175917	0.719718
ENSMUSG00000103570	-1.04053	-2.19001	5.63376	0.0176178	0.719718
ENSMUSG00000018239	0.341241	2.60812	5.61946	0.0177621	0.72358
ENSMUSG00000026478	0.312793	5.26222	5.61846	0.0177722	0.72358
ENSMUSG00000114602	-0.744328	-1.11176	5.61629	0.0177943	0.72358
ENSMUSG00000061390	3.38524	-3.46362	5.61342	0.0178234	0.723653
ENSMUSG00000094938	-4.31401	-1.41076	5.60857	0.0178729	0.72455
ENSMUSG00000081738	2.07253	-3.08935	5.6012	0.0179481	0.726488
ENSMUSG00000103012	1.42716	-2.79231	5.5958	0.0180036	0.727318
ENSMUSG00000026608	-0.198422	6.48627	5.58852	0.0180786	0.727318
ENSMUSG00000036596	2.43088	-2.3979	5.58174	0.0181486	0.727318
ENSMUSG00000059921	-0.246624	6.22551	5.57717	0.0181961	0.727318
ENSMUSG00000092574	4.08692	-3.52494	5.5757	0.0182114	0.727318
ENSMUSG00000038172	-0.199516	6.08113	5.57031	0.0182676	0.727318
ENSMUSG00000105366	-1.30117	-2.02356	5.56953	0.0182757	0.727318
ENSMUSG00000083678	3.95852	-3.5038	5.5684	0.0182875	0.727318
ENSMUSG00000114310	-1.88894	-3.27948	5.56587	0.0183139	0.727318
ENSMUSG00000086582	1.50063	-2.83728	5.56522	0.0183207	0.727318
ENSMUSG00000035354	0.280121	5.39652	5.56253	0.0183489	0.727318
ENSMUSG00000029863	-0.438831	3.73887	5.56159	0.0183587	0.727318
ENSMUSG00000114339	-0.439027	1.08181	5.55788	0.0183977	0.727318
ENSMUSG00000041846	-0.262506	5.78108	5.55344	0.0184444	0.727318
ENSMUSG00000086199	-1.11347	-1.97745	5.54898	0.0184915	0.727318
ENSMUSG00000044814	-1.05274	-1.68666	5.54705	0.0185118	0.727318
ENSMUSG00000020799	0.752334	0.691579	5.54639	0.0185189	0.727318
ENSMUSG00000048445	0.405949	2.54385	5.54604	0.0185225	0.727318
ENSMUSG00000071089	1.32625	-2.11293	5.54528	0.0185306	0.727318
ENSMUSG00000027376	2.94023	-0.166471	5.54223	0.0185629	0.727318
ENSMUSG00000015243	-0.362836	5.57923	5.53893	0.018598	0.727318
ENSMUSG00000059040	4.36841	-2.2559	5.5377	0.0186111	0.727318
ENSMUSG00000026354	0.445504	5.63497	5.5313	0.0186792	0.727318
ENSMUSG00000027011	0.207714	6.11914	5.52504	0.0187461	0.727318
ENSMUSG00000027331	0.727809	1.12704	5.5225	0.0187734	0.727318
ENSMUSG00000096947	0.681153	3.76072	5.52223	0.0187763	0.727318
ENSMUSG00000024474	0.139373	6.73756	5.51928	0.018808	0.727318
ENSMUSG00000031684	1.23635	2.94418	5.5191	0.0188099	0.727318
ENSMUSG00000040213	0.53261	2.24605	5.51906	0.0188104	0.727318
ENSMUSG00000055782	0.368875	5.09006	5.51805	0.0188212	0.727318
ENSMUSG00000097305	-0.573805	-0.312149	5.51722	0.0188302	0.727318
ENSMUSG00000109958	-1.20525	-2.48367	5.51482	0.018856	0.727318
ENSMUSG00000113753	0.898084	-1.63189	5.51263	0.0188796	0.727318
ENSMUSG00000021072	0.142813	5.63857	5.50636	0.0189475	0.727318
ENSMUSG00000084990	-3.8196	-2.69865	5.50296	0.0189843	0.727318
ENSMUSG00000033855	0.766853	2.2002	5.50219	0.0189927	0.727318
ENSMUSG00000047003	0.392676	3.18612	5.50092	0.0190064	0.727318
ENSMUSG00000033847	-1.6454	-1.04044	5.50035	0.0190127	0.727318
ENSMUSG00000089800	-1.7987	-3.12376	5.49533	0.0190673	0.727885
ENSMUSG00000089759	-0.563596	0.47347	5.49394	0.0190825	0.727885
ENSMUSG00000086720	1.59266	-0.729734	5.48976	0.0191282	0.728216
ENSMUSG00000103168	-0.394876	1.00858	5.48734	0.0191547	0.728216
ENSMUSG00000033075	0.345235	4.13793	5.48297	0.0192026	0.728216
ENSMUSG00000018932	-0.330879	3.10211	5.48116	0.0192225	0.728216
ENSMUSG00000028128	0.274332	4.95905	5.48059	0.0192287	0.728216
ENSMUSG00000089767	0.534406	0.516076	5.47305	0.0193119	0.73032
ENSMUSG00000114045	0.371375	1.87118	5.4654	0.0193966	0.732479
ENSMUSG00000014959	0.23854	6.44607	5.4573	0.0194867	0.733951
ENSMUSG00000026009	-1.59661	-2.21126	5.45468	0.0195159	0.733951
ENSMUSG00000049739	-0.171864	4.99073	5.45084	0.0195589	0.733951
ENSMUSG00000016024	1.56656	2.01125	5.45012	0.019567	0.733951
ENSMUSG00000047197	0.776903	-1.36628	5.44815	0.0195891	0.733951
ENSMUSG00000081466	1.34981	-2.78303	5.44272	0.0196501	0.733951
ENSMUSG00000046519	-0.261921	4.6042	5.43628	0.0197226	0.733951
ENSMUSG00000112980	-0.563066	0.358554	5.43627	0.0197227	0.733951
ENSMUSG00000007989	-0.303256	6.77872	5.43544	0.0197322	0.733951
ENSMUSG00000115938	0.563488	3.29424	5.43394	0.019749	0.733951
ENSMUSG00000085171	1.74473	-3.10962	5.43384	0.0197503	0.733951
ENSMUSG00000097342	-0.76431	-1.21515	5.43224	0.0197683	0.733951
ENSMUSG00000017195	-2.01224	-3.36481	5.42963	0.0197979	0.734019
ENSMUSG00000063171	-0.324793	3.34863	5.42317	0.0198713	0.735711
ENSMUSG00000084967	-0.846905	-1.38622	5.40964	0.0200259	0.739205
ENSMUSG00000024268	-0.258242	8.59125	5.40959	0.0200264	0.739205
ENSMUSG00000100980	-0.474612	0.329725	5.40703	0.0200558	0.739205
ENSMUSG00000022750	-0.312317	6.35751	5.40406	0.0200899	0.739205
ENSMUSG00000021342	4.75482	1.14212	5.40208	0.0201128	0.739205
ENSMUSG00000075587	-1.79375	-3.10979	5.4003	0.0201332	0.739205
ENSMUSG00000050511	-0.225094	3.80973	5.39477	0.0201972	0.739654
ENSMUSG00000107647	-1.14285	-2.3477	5.39191	0.0202304	0.739654
ENSMUSG00000041617	-0.21426	3.82764	5.39077	0.0202436	0.739654
ENSMUSG00000090722	2.15182	-3.11278	5.38575	0.0203018	0.739654
ENSMUSG00000105691	0.930316	-1.73602	5.38113	0.0203557	0.739654
ENSMUSG00000042351	-1.43702	-1.88989	5.37908	0.0203796	0.739654
ENSMUSG00000028759	0.156155	7.94775	5.37847	0.0203868	0.739654
ENSMUSG00000061816	1.02477	-0.942291	5.37377	0.0204418	0.739654
ENSMUSG00000115279	-0.565733	3.64806	5.37331	0.0204471	0.739654
ENSMUSG00000103227	-0.518358	0.0714037	5.37314	0.0204492	0.739654
ENSMUSG00000098462	-0.506486	1.58901	5.37135	0.0204701	0.739654
ENSMUSG00000069899	3.23508	-2.6536	5.37031	0.0204824	0.739654
ENSMUSG00000108542	-0.952566	-1.66793	5.36807	0.0205087	0.739654
ENSMUSG00000107152	1.09979	-2.35558	5.35736	0.020635	0.742176
ENSMUSG00000107577	0.370402	1.77841	5.35544	0.0206577	0.742176
ENSMUSG00000109178	-0.819077	-0.393005	5.35502	0.0206627	0.742176
ENSMUSG00000054405	0.217888	5.93483	5.35166	0.0207025	0.74221
ENSMUSG00000110986	-1.05378	-2.22209	5.3489	0.0207354	0.74221
ENSMUSG00000073102	0.662053	3.33266	5.34786	0.0207478	0.74221
ENSMUSG00000111498	-1.11086	-2.29766	5.34136	0.0208252	0.743915
ENSMUSG00000046733	1.55089	-2.90857	5.33593	0.0208901	0.743915
ENSMUSG00000057176	0.398	1.99608	5.33544	0.020896	0.743915
ENSMUSG00000003665	-0.500206	0.0113542	5.334	0.0209133	0.743915
ENSMUSG00000036323	0.206725	6.84095	5.32764	0.0209898	0.743915
ENSMUSG00000007837	-0.486313	1.67638	5.32671	0.021001	0.743915
ENSMUSG00000081683	0.863527	-1.02293	5.32151	0.0210638	0.743915
ENSMUSG00000040298	-0.462761	0.669106	5.32149	0.021064	0.743915
ENSMUSG00000072964	0.191613	6.46118	5.31987	0.0210836	0.743915
ENSMUSG00000080473	-2.01059	-1.86665	5.31848	0.0211004	0.743915
ENSMUSG00000093662	3.94378	-3.08045	5.31717	0.0211163	0.743915
ENSMUSG00000099094	0.917586	-1.74934	5.31582	0.0211327	0.743915
ENSMUSG00000026873	-1.14813	0.207355	5.31058	0.0211963	0.745162
ENSMUSG00000084315	-0.585086	-0.0577047	5.30567	0.0212562	0.745283
ENSMUSG00000065124	0.6852	-0.696599	5.30375	0.0212796	0.745283
ENSMUSG00000021118	1.2774	-1.71982	5.30337	0.0212842	0.745283
ENSMUSG00000057068	1.17526	-1.69568	5.29579	0.021377	0.747109
ENSMUSG00000009070	1.47124	-2.09489	5.29351	0.0214051	0.747109
ENSMUSG00000066803	1.21285	-2.10218	5.29221	0.021421	0.747109
ENSMUSG00000085456	1.25988	-2.60391	5.28675	0.0214883	0.748472
ENSMUSG00000086421	1.32382	-2.71675	5.28017	0.0215696	0.749773
ENSMUSG00000022203	0.367349	2.98724	5.27806	0.0215958	0.749773
ENSMUSG00000032110	-1.20384	-2.50382	5.27628	0.0216179	0.749773
ENSMUSG00000107990	-1.17436	-2.35655	5.27282	0.0216609	0.749773
ENSMUSG00000008333	0.230444	4.29158	5.27231	0.0216673	0.749773
ENSMUSG00000028741	0.204259	4.19028	5.26772	0.0217245	0.750771
ENSMUSG00000028292	-0.257393	4.02837	5.2568	0.0218612	0.753414
ENSMUSG00000113300	0.718148	-1.14219	5.25485	0.0218857	0.753414
ENSMUSG00000103272	-0.552414	0.126909	5.2548	0.0218863	0.753414
ENSMUSG00000031380	0.410649	1.62068	5.24146	0.0220547	0.758225
ENSMUSG00000024901	-0.235861	4.32265	5.23671	0.0221151	0.759314
ENSMUSG00000040086	0.772453	-0.769547	5.23181	0.0221774	0.760051
ENSMUSG00000102939	1.13325	-2.26684	5.23051	0.022194	0.760051
ENSMUSG00000049908	-1.34818	-2.41796	5.21758	0.0223597	0.761143
ENSMUSG00000027487	0.508756	3.28247	5.21588	0.0223815	0.761143
ENSMUSG00000031492	0.677886	-0.496702	5.2153	0.022389	0.761143
ENSMUSG00000113322	3.27758	-2.68211	5.20564	0.0225137	0.761143
ENSMUSG00000003032	0.517478	2.07513	5.20432	0.0225308	0.761143
ENSMUSG00000117039	1.2955	-2.58779	5.20243	0.0225553	0.761143
ENSMUSG00000031750	-0.272963	5.2127	5.19706	0.0226252	0.761143
ENSMUSG00000030114	-0.876651	-1.71056	5.19691	0.0226271	0.761143
ENSMUSG00000041895	0.673967	4.25366	5.19444	0.0226593	0.761143
ENSMUSG00000092714	-1.70921	-2.96035	5.19366	0.0226695	0.761143
ENSMUSG00000093242	-1.53051	-2.73989	5.19345	0.0226722	0.761143
ENSMUSG00000035578	0.548557	2.85088	5.1929	0.0226793	0.761143
ENSMUSG00000027357	0.182671	5.32212	5.19048	0.0227109	0.761143
ENSMUSG00000055093	0.400015	4.65	5.19024	0.0227141	0.761143
ENSMUSG00000044348	-0.590185	4.24218	5.1895	0.0227238	0.761143
ENSMUSG00000046634	-2.29811	-1.31543	5.18942	0.0227248	0.761143
ENSMUSG00000060284	4.06179	4.70814	5.18792	0.0227445	0.761143
ENSMUSG00000022442	0.195106	4.8844	5.18487	0.0227844	0.761143
ENSMUSG00000058975	-0.188234	7.47957	5.18438	0.0227908	0.761143
ENSMUSG00000106500	-1.29429	-2.57432	5.18361	0.0228009	0.761143
ENSMUSG00000038521	-1.1234	0.659134	5.16187	0.023088	0.769755
ENSMUSG00000074452	-0.962555	-0.724333	5.15722	0.0231499	0.770122
ENSMUSG00000023902	2.06198	-2.82203	5.15513	0.0231778	0.770122
ENSMUSG00000021051	-0.276982	6.87211	5.15189	0.023221	0.770122
ENSMUSG00000039018	0.373016	4.03795	5.15115	0.0232309	0.770122
ENSMUSG00000085833	-1.40687	-2.51197	5.14617	0.0232977	0.770122
ENSMUSG00000103059	0.747773	-0.332111	5.14416	0.0233247	0.770122
ENSMUSG00000091754	0.675699	2.61977	5.14358	0.0233325	0.770122
ENSMUSG00000089859	-0.58858	-0.406486	5.13878	0.0233971	0.770122
ENSMUSG00000087374	1.36035	-2.83903	5.13709	0.0234199	0.770122
ENSMUSG00000084128	3.11345	-1.29642	5.13611	0.0234331	0.770122
ENSMUSG00000087347	-0.727486	-1.30302	5.13598	0.0234348	0.770122
ENSMUSG00000000889	-2.69045	0.409764	5.13288	0.0234767	0.770122
ENSMUSG00000098682	1.77345	-2.52452	5.13089	0.0235037	0.770122
ENSMUSG00000035139	-0.305262	3.84359	5.1307	0.0235063	0.770122
ENSMUSG00000026827	0.317398	7.6602	5.12777	0.0235459	0.770467
ENSMUSG00000023143	-0.346382	2.76945	5.12372	0.023601	0.771316
ENSMUSG00000014195	0.140554	7.15083	5.11542	0.0237141	0.773386
ENSMUSG00000028334	0.339732	3.52214	5.11393	0.0237345	0.773386
ENSMUSG00000028969	0.174514	6.21409	5.11028	0.0237844	0.773386
ENSMUSG00000108709	-1.00184	-1.96827	5.10975	0.0237918	0.773386
ENSMUSG00000115754	-0.967278	-1.82928	5.10663	0.0238346	0.773386
ENSMUSG00000063696	2.28487	-3.22477	5.10626	0.0238397	0.773386
ENSMUSG00000038775	-1.4924	1.30495	5.10278	0.0238875	0.773832
ENSMUSG00000097417	0.879735	1.6718	5.09909	0.0239385	0.773832
ENSMUSG00000021241	0.213458	4.00719	5.09841	0.0239478	0.773832
ENSMUSG00000109311	-1.27739	-2.34843	5.09678	0.0239703	0.773832
ENSMUSG00000020323	-0.898894	-0.0888093	5.08531	0.0241293	0.775953
ENSMUSG00000106458	-1.37573	-2.83822	5.08369	0.0241519	0.775953
ENSMUSG00000037996	-0.26381	9.75047	5.08006	0.0242025	0.775953
ENSMUSG00000020755	0.273437	5.73637	5.07773	0.0242351	0.775953
ENSMUSG00000117263	0.906075	-1.79147	5.07274	0.024305	0.775953
ENSMUSG00000037475	-0.602435	6.15962	5.072	0.0243154	0.775953
ENSMUSG00000097368	-0.977858	-2.03219	5.07095	0.0243301	0.775953
ENSMUSG00000112714	3.19123	-3.31373	5.07036	0.0243383	0.775953
ENSMUSG00000082321	1.6961	-0.615923	5.06919	0.0243548	0.775953
ENSMUSG00000083610	3.44302	-3.0977	5.06777	0.0243747	0.775953
ENSMUSG00000107433	-1.11344	-2.42927	5.06632	0.0243951	0.775953
ENSMUSG00000052058	1.29153	-2.6805	5.06519	0.024411	0.775953
ENSMUSG00000097973	0.652418	-0.865678	5.06476	0.0244171	0.775953
ENSMUSG00000097697	-1.16756	-2.41634	5.06192	0.0244572	0.776295
ENSMUSG00000086529	-1.23978	-2.57317	5.05557	0.024547	0.77746
ENSMUSG00000103520	0.590465	-0.662563	5.05517	0.0245526	0.77746
ENSMUSG00000109654	1.35135	-0.700819	5.04086	0.0247562	0.782969
ENSMUSG00000052221	0.928084	-0.111736	5.03313	0.0248669	0.784717
ENSMUSG00000102801	-1.12256	-1.93982	5.03078	0.0249007	0.784717
ENSMUSG00000105006	1.16798	-2.55891	5.0278	0.0249435	0.784717
ENSMUSG00000096839	3.03858	-3.404	5.02733	0.0249503	0.784717
ENSMUSG00000109320	-1.24038	-2.64821	5.0263	0.0249652	0.784717
ENSMUSG00000103880	-3.91888	-2.82032	5.02463	0.0249893	0.784717
ENSMUSG00000105135	-0.464338	0.594673	5.01766	0.0250901	0.786499
ENSMUSG00000031156	0.211202	4.49757	5.01493	0.0251297	0.786499
ENSMUSG00000109891	-1.06496	-1.68847	5.01262	0.0251632	0.786499
ENSMUSG00000081946	1.2872	-2.73632	5.01251	0.0251649	0.786499
ENSMUSG00000084408	-0.619724	-0.297146	5.00759	0.0252364	0.786791
ENSMUSG00000033669	-0.588745	3.08995	5.00535	0.0252692	0.786791
ENSMUSG00000093006	0.315146	3.54234	5.00481	0.025277	0.786791
ENSMUSG00000111505	-1.31282	-2.68527	5.00371	0.0252931	0.786791
ENSMUSG00000093040	-0.76052	-1.16483	4.99924	0.0253585	0.787329
ENSMUSG00000070495	-0.896835	-1.66085	4.99724	0.0253877	0.787329
ENSMUSG00000029624	-0.203874	4.56818	4.99495	0.0254214	0.787329
ENSMUSG00000021830	-0.208228	6.68488	4.99441	0.0254294	0.787329
ENSMUSG00000038354	0.539311	3.37782	4.98893	0.02551	0.78886
ENSMUSG00000115625	1.90411	-0.644986	4.98697	0.0255389	0.78886
ENSMUSG00000032388	0.254572	4.56549	4.98426	0.025579	0.78886
ENSMUSG00000068431	-1.27842	-2.62499	4.9829	0.025599	0.78886
ENSMUSG00000091133	-0.591037	-0.401152	4.98096	0.0256278	0.78886
ENSMUSG00000105062	-1.37041	-2.9495	4.96657	0.0258418	0.794076
ENSMUSG00000097433	0.313373	1.7579	4.96554	0.0258572	0.794076
ENSMUSG00000079641	0.29011	5.81177	4.96073	0.0259293	0.794123
ENSMUSG00000106463	0.856471	-1.55429	4.96038	0.0259345	0.794123
ENSMUSG00000109509	-3.67591	-2.66488	4.95851	0.0259625	0.794123
ENSMUSG00000031951	0.204922	3.70943	4.95743	0.0259788	0.794123
ENSMUSG00000087131	1.43698	-2.63773	4.95098	0.0260759	0.795137
ENSMUSG00000061527	-0.553448	-0.122892	4.94992	0.0260919	0.795137
ENSMUSG00000104917	-1.11817	-2.32812	4.94925	0.0261021	0.795137
ENSMUSG00000109552	-1.5694	-3.02397	4.94688	0.0261378	0.79531
ENSMUSG00000019932	1.32267	-2.79736	4.93772	0.0262768	0.796126
ENSMUSG00000074280	0.446578	2.74431	4.93548	0.0263108	0.796126
ENSMUSG00000096932	-1.0864	-2.24883	4.93544	0.0263114	0.796126
ENSMUSG00000113591	-1.18412	-2.54073	4.93543	0.0263115	0.796126
ENSMUSG00000071398	0.80342	1.30592	4.93463	0.0263236	0.796126
ENSMUSG00000025959	-0.272155	5.48937	4.93192	0.026365	0.796126
ENSMUSG00000027356	-1.69827	1.53673	4.93126	0.0263751	0.796126
ENSMUSG00000037134	0.16495	4.42965	4.9279	0.0264264	0.796761
ENSMUSG00000052625	0.577873	-0.526898	4.92594	0.0264564	0.796761
ENSMUSG00000079906	1.10391	-2.31693	4.91894	0.0265638	0.797945
ENSMUSG00000021536	0.131016	7.34028	4.91624	0.0266053	0.797945
ENSMUSG00000100220	0.475987	1.70147	4.91561	0.0266151	0.797945
ENSMUSG00000021546	0.110315	8.68153	4.91553	0.0266162	0.797945
ENSMUSG00000109617	1.70304	-3.16222	4.91259	0.0266617	0.798402
ENSMUSG00000030111	1.19103	2.24008	4.91003	0.0267011	0.79868
ENSMUSG00000035142	-0.489179	2.40063	4.90385	0.0267968	0.799706
ENSMUSG00000041164	-0.160658	7.27314	4.89986	0.0268589	0.799706
ENSMUSG00000097218	-0.788904	-0.521334	4.89968	0.0268617	0.799706
ENSMUSG00000059195	-0.584361	6.216	4.89956	0.0268635	0.799706
ENSMUSG00000081375	2.29226	-3.08074	4.89394	0.0269511	0.799706
ENSMUSG00000031601	0.190936	6.6581	4.89376	0.026954	0.799706
ENSMUSG00000027956	-0.461639	3.96271	4.89287	0.0269678	0.799706
ENSMUSG00000036357	0.421924	4.07669	4.89228	0.0269771	0.799706
ENSMUSG00000015401	2.41415	-2.36737	4.88843	0.0270373	0.80058
ENSMUSG00000061046	-0.208148	5.34507	4.88566	0.0270807	0.80058
ENSMUSG00000047242	0.174727	4.9785	4.8846	0.0270973	0.80058
ENSMUSG00000032207	0.89018	-1.4302	4.88085	0.0271562	0.801426
ENSMUSG00000050373	-0.249458	4.62189	4.87641	0.0272261	0.802595
ENSMUSG00000109770	-1.71464	-0.115354	4.87216	0.0272933	0.80368
ENSMUSG00000109772	0.999809	-2.15279	4.86845	0.027352	0.804514
ENSMUSG00000054690	0.374373	2.24088	4.86541	0.0274002	0.804872
ENSMUSG00000085129	1.29225	-2.65003	4.86385	0.027425	0.804872
ENSMUSG00000109801	-0.914475	-1.82993	4.86158	0.0274611	0.80504
ENSMUSG00000018449	-0.306945	3.13336	4.85468	0.0275712	0.807374
ENSMUSG00000106457	-0.804774	-1.21011	4.84981	0.0276492	0.808143
ENSMUSG00000110455	-0.756469	-0.826857	4.84792	0.0276794	0.808143
ENSMUSG00000029228	-0.242017	3.85028	4.84732	0.0276891	0.808143
ENSMUSG00000058799	0.198638	7.84692	4.84455	0.0277336	0.80855
ENSMUSG00000077565	-1.66466	-3.11777	4.83634	0.0278659	0.809909
ENSMUSG00000004317	-0.379627	3.70853	4.83318	0.0279172	0.809909
ENSMUSG00000093606	-0.356585	1.08008	4.83128	0.0279479	0.809909
ENSMUSG00000106421	-1.59702	-3.0401	4.83067	0.0279578	0.809909
ENSMUSG00000036249	0.279232	3.76842	4.82832	0.0279959	0.809909
ENSMUSG00000097879	-0.334155	3.31216	4.82735	0.0280117	0.809909
ENSMUSG00000017740	-0.161666	8.93888	4.82606	0.0280326	0.809909
ENSMUSG00000025169	0.325068	1.62856	4.82233	0.0280933	0.809909
ENSMUSG00000034601	-0.454421	3.4994	4.82184	0.0281014	0.809909
ENSMUSG00000096233	2.32654	-2.36293	4.82004	0.0281307	0.809909
ENSMUSG00000102189	-0.636175	-0.317498	4.81909	0.0281462	0.809909
ENSMUSG00000025479	1.14817	-1.82967	4.81819	0.0281609	0.809909
ENSMUSG00000063406	-0.554855	5.19894	4.81715	0.0281779	0.809909
ENSMUSG00000102672	-0.368531	1.08901	4.81482	0.028216	0.810047
ENSMUSG00000113626	-0.712981	-0.176733	4.81311	0.0282441	0.810047
ENSMUSG00000032382	0.192085	6.10382	4.80611	0.028359	0.810047
ENSMUSG00000024949	0.158399	6.93232	4.80581	0.028364	0.810047
ENSMUSG00000042372	0.744333	-0.960764	4.80516	0.0283747	0.810047
ENSMUSG00000107660	-3.63339	-3.06393	4.80437	0.0283877	0.810047
ENSMUSG00000047370	-3.39052	-1.89255	4.80381	0.0283969	0.810047
ENSMUSG00000115644	-1.46792	-2.74148	4.79702	0.0285089	0.810496
ENSMUSG00000094588	-0.731959	-1.01933	4.79536	0.0285364	0.810496
ENSMUSG00000019295	-0.214881	4.31516	4.79396	0.0285597	0.810496
ENSMUSG00000111942	-3.81533	0.0445427	4.79382	0.028562	0.810496
ENSMUSG00000102136	-1.16037	-2.14458	4.79359	0.0285658	0.810496
ENSMUSG00000068220	0.335176	2.51555	4.78777	0.0286626	0.811703
ENSMUSG00000000948	-0.430351	4.0123	4.78568	0.0286973	0.811703
ENSMUSG00000020869	0.104262	6.44981	4.7855	0.0287003	0.811703
ENSMUSG00000030353	0.91805	-0.563853	4.77827	0.0288211	0.812647
ENSMUSG00000079434	0.993435	-0.953726	4.77805	0.0288248	0.812647
ENSMUSG00000022483	-0.916586	0.0208052	4.7753	0.0288708	0.812647
ENSMUSG00000093538	-1.81491	-3.08914	4.77448	0.0288846	0.812647
ENSMUSG00000039781	0.26715	4.46095	4.77433	0.0288872	0.812647
ENSMUSG00000090352	1.34464	-1.89659	4.76598	0.0290275	0.814871
ENSMUSG00000070047	0.26424	5.59062	4.76597	0.0290278	0.814871
ENSMUSG00000105891	-0.692775	0.83204	4.75929	0.0291406	0.81568
ENSMUSG00000114959	1.23123	-1.94636	4.75926	0.0291411	0.81568
ENSMUSG00000031758	-0.276239	2.09269	4.75681	0.0291825	0.81568
ENSMUSG00000093223	2.58501	-2.36983	4.75332	0.0292418	0.81568
ENSMUSG00000021109	-0.234439	6.50593	4.74667	0.0293551	0.81568
ENSMUSG00000071350	-0.685144	2.41754	4.74608	0.0293652	0.81568
ENSMUSG00000069248	1.81383	-2.9829	4.74603	0.0293659	0.81568
ENSMUSG00000027746	0.192494	6.0601	4.74381	0.0294038	0.81568
ENSMUSG00000105143	-0.556548	-0.258386	4.74322	0.029414	0.81568
ENSMUSG00000114133	0.306854	4.64428	4.74158	0.0294421	0.81568
ENSMUSG00000085438	-0.234327	9.10616	4.73775	0.0295076	0.81568
ENSMUSG00000032015	1.01885	-2.05517	4.73627	0.0295331	0.81568
ENSMUSG00000112677	-1.16855	-2.58789	4.73057	0.0296311	0.81568
ENSMUSG00000047638	1.14535	-2.41349	4.73001	0.0296407	0.81568
ENSMUSG00000033943	-0.289941	6.55193	4.72261	0.0297685	0.81568
ENSMUSG00000105554	0.927374	-1.66138	4.72105	0.0297955	0.81568
ENSMUSG00000066571	-0.530026	5.25853	4.72083	0.0297993	0.81568
ENSMUSG00000085184	0.730386	-0.644164	4.71859	0.0298382	0.81568
ENSMUSG00000044702	0.608718	0.551253	4.71636	0.029877	0.81568
ENSMUSG00000029070	0.67575	1.78225	4.7148	0.029904	0.81568
ENSMUSG00000085042	-0.903178	-0.646478	4.71445	0.02991	0.81568
ENSMUSG00000035171	-1.04165	4.63738	4.71063	0.0299767	0.81568
ENSMUSG00000109270	-0.88923	-1.45214	4.71051	0.0299788	0.81568
ENSMUSG00000086715	1.63136	-3.16849	4.71045	0.0299797	0.81568
ENSMUSG00000061115	3.27534	-3.40252	4.71031	0.0299822	0.81568
ENSMUSG00000061451	-0.286679	7.21595	4.70964	0.029994	0.81568
ENSMUSG00000018822	1.43716	-0.937632	4.70873	0.0300099	0.81568
ENSMUSG00000110210	1.19135	-2.7087	4.70749	0.0300314	0.81568
ENSMUSG00000028974	-0.294982	5.30724	4.70731	0.0300345	0.81568
ENSMUSG00000020926	-0.245761	7.71766	4.70544	0.0300673	0.81568
ENSMUSG00000042854	-0.548468	2.14023	4.70067	0.0301508	0.81568
ENSMUSG00000039063	0.792663	-1.22023	4.69474	0.0302551	0.81568
ENSMUSG00000026274	-0.471374	2.15241	4.69461	0.0302574	0.81568
ENSMUSG00000097518	0.341654	1.63042	4.69013	0.0303363	0.81568
ENSMUSG00000087830	0.365052	2.07237	4.68994	0.0303398	0.81568
ENSMUSG00000115610	-1.22408	-2.60955	4.68958	0.0303461	0.81568
ENSMUSG00000105475	3.19793	-2.9486	4.688	0.0303739	0.81568
ENSMUSG00000004460	0.2323	5.65237	4.68798	0.0303743	0.81568
ENSMUSG00000032415	0.441468	0.392308	4.68566	0.0304155	0.81568
ENSMUSG00000049517	0.264797	4.75493	4.6856	0.0304164	0.81568
ENSMUSG00000045165	-0.673969	0.0657554	4.68422	0.0304409	0.81568
ENSMUSG00000032842	0.403556	3.00858	4.68332	0.0304568	0.81568
ENSMUSG00000044006	-0.499359	0.143885	4.68314	0.0304601	0.81568
ENSMUSG00000019878	0.20759	5.16313	4.6823	0.0304749	0.81568
ENSMUSG00000103303	1.33244	-2.8106	4.68157	0.0304879	0.81568
ENSMUSG00000042675	-0.268405	6.41176	4.68099	0.0304982	0.81568
ENSMUSG00000041722	1.37198	-2.91005	4.68062	0.0305048	0.81568
ENSMUSG00000025257	2.52406	0.601465	4.67732	0.0305634	0.816361
ENSMUSG00000113751	-1.66993	-3.09639	4.67572	0.0305919	0.816361
ENSMUSG00000054277	0.263618	4.02183	4.67211	0.0306563	0.817255
ENSMUSG00000030604	-0.253682	3.86673	4.66991	0.0306955	0.817313
ENSMUSG00000094200	1.62702	-3.09815	4.66853	0.0307203	0.817313
ENSMUSG00000042707	0.722916	0.173924	4.66501	0.0307832	0.817466
ENSMUSG00000089837	-2.00012	0.557878	4.66476	0.0307877	0.817466
ENSMUSG00000018287	0.237951	4.75084	4.65886	0.0308937	0.819458
ENSMUSG00000024295	1.35752	-2.91269	4.65442	0.0309737	0.820758
ENSMUSG00000040136	-0.315554	5.13082	4.64993	0.0310548	0.82115
ENSMUSG00000038526	0.47	2.77809	4.648	0.0310897	0.82115
ENSMUSG00000086916	-2.32746	-0.703388	4.64667	0.0311138	0.82115
ENSMUSG00000026205	-0.930884	-1.77121	4.64485	0.0311469	0.82115
ENSMUSG00000034820	0.13143	6.24119	4.64273	0.0311854	0.82115
ENSMUSG00000105328	-0.803987	-1.40777	4.64039	0.031228	0.82115
ENSMUSG00000032026	0.238712	5.59073	4.64036	0.0312284	0.82115
ENSMUSG00000105103	-0.510448	1.59702	4.63991	0.0312367	0.82115
ENSMUSG00000108354	-2.01048	-3.2154	4.63798	0.0312717	0.821255
ENSMUSG00000110515	1.14565	-2.55847	4.63523	0.031322	0.821733
ENSMUSG00000083396	0.219989	6.09437	4.63181	0.0313845	0.821733
ENSMUSG00000038828	0.213333	5.59461	4.63034	0.0314113	0.821733
ENSMUSG00000035165	1.20324	-1.41474	4.63019	0.0314141	0.821733
ENSMUSG00000020070	-0.326259	6.32797	4.62664	0.0314791	0.82176
ENSMUSG00000103072	2.16956	-3.13807	4.62559	0.0314984	0.82176
ENSMUSG00000057788	0.348883	4.4502	4.62505	0.0315083	0.82176
ENSMUSG00000067768	1.92462	-0.326007	4.61778	0.0316422	0.824442
ENSMUSG00000097936	-1.43193	-2.87463	4.60965	0.0317926	0.825032
ENSMUSG00000086342	-1.10455	-2.09609	4.6078	0.0318269	0.825032
ENSMUSG00000095609	2.47634	-3.18079	4.60729	0.0318363	0.825032
ENSMUSG00000008496	-0.534627	2.84726	4.60478	0.0318829	0.825032
ENSMUSG00000024215	1.21428	-2.45562	4.60454	0.0318874	0.825032
ENSMUSG00000107883	-0.560241	-0.531105	4.60398	0.0318978	0.825032
ENSMUSG00000039275	-0.222848	6.59046	4.60208	0.0319333	0.825032
ENSMUSG00000026360	0.253355	5.07785	4.6009	0.0319552	0.825032
ENSMUSG00000099958	-1.36907	-2.9231	4.59673	0.032033	0.825032
ENSMUSG00000050856	0.300995	4.66529	4.5956	0.0320541	0.825032
ENSMUSG00000018570	-1.34655	-1.66435	4.59481	0.0320689	0.825032
ENSMUSG00000060268	0.958288	-1.41674	4.59424	0.0320795	0.825032
ENSMUSG00000115339	1.70162	-3.08053	4.59423	0.0320798	0.825032
ENSMUSG00000034194	-0.283737	3.68119	4.59308	0.0321012	0.825032
ENSMUSG00000035878	0.225908	2.49507	4.58989	0.032161	0.825768
ENSMUSG00000078606	-1.69714	2.28149	4.58802	0.0321963	0.825872
ENSMUSG00000002944	0.720635	0.90773	4.58155	0.0323179	0.828189
ENSMUSG00000000627	0.331149	5.67564	4.57018	0.0325331	0.831672
ENSMUSG00000091238	-1.08094	-2.36337	4.56886	0.0325583	0.831672
ENSMUSG00000001415	-0.149184	6.23695	4.56789	0.0325767	0.831672
ENSMUSG00000027175	-0.243505	4.66108	4.56734	0.0325871	0.831672
ENSMUSG00000100354	-1.29759	-2.7251	4.56496	0.0326325	0.831672
ENSMUSG00000108604	0.956527	-1.81369	4.56393	0.032652	0.831672
ENSMUSG00000019936	-0.525468	0.601414	4.56196	0.0326896	0.831672
ENSMUSG00000100867	-1.37422	-2.80587	4.56061	0.0327155	0.831672
ENSMUSG00000010136	0.99902	-0.761922	4.5595	0.0327366	0.831672
ENSMUSG00000000392	1.38316	0.134628	4.55193	0.0328817	0.833953
ENSMUSG00000019146	-0.204381	5.75008	4.55071	0.032905	0.833953
ENSMUSG00000104344	-0.248021	3.25607	4.54989	0.0329208	0.833953
ENSMUSG00000039834	-0.189282	4.79171	4.54542	0.033007	0.834655
ENSMUSG00000102759	1.21356	-2.65035	4.54518	0.0330116	0.834655
ENSMUSG00000064030	-0.191535	3.21567	4.54044	0.0331031	0.83617
ENSMUSG00000073131	-0.224216	5.94159	4.53868	0.0331371	0.83623
ENSMUSG00000054280	-0.457988	6.80352	4.53622	0.0331847	0.836634
ENSMUSG00000025494	-0.833165	0.0888684	4.53441	0.0332198	0.836722
ENSMUSG00000086769	0.847903	-0.460415	4.53149	0.0332767	0.837358
ENSMUSG00000025350	1.03048	1.61056	4.52939	0.0333175	0.83759
ENSMUSG00000075297	-1.3796	-3.00057	4.52536	0.033396	0.838619
ENSMUSG00000079037	0.149055	9.8592	4.52404	0.0334218	0.838619
ENSMUSG00000030792	-0.9729	-0.256351	4.51995	0.0335019	0.839831
ENSMUSG00000037849	2.94521	-3.31669	4.5172	0.0335557	0.840385
ENSMUSG00000095993	-0.885657	-1.92482	4.51461	0.0336066	0.840864
ENSMUSG00000082725	-3.2956	-3.00661	4.51187	0.0336605	0.841187
ENSMUSG00000075078	-0.418786	0.907511	4.51072	0.0336831	0.841187
ENSMUSG00000081798	-0.593988	-0.895168	4.50683	0.0337598	0.841473
ENSMUSG00000111273	-0.928264	-1.96579	4.50675	0.0337613	0.841473
ENSMUSG00000082390	-1.57966	-3.04168	4.50522	0.0337915	0.841473
ENSMUSG00000105846	-1.41265	-2.81346	4.50122	0.0338706	0.841473
ENSMUSG00000097254	-1.23139	-2.72909	4.50114	0.0338723	0.841473
ENSMUSG00000003410	-0.206598	7.73878	4.49842	0.0339263	0.841473
ENSMUSG00000022365	0.174247	6.19123	4.49782	0.0339381	0.841473
ENSMUSG00000031312	0.771204	-1.44998	4.49728	0.0339488	0.841473
ENSMUSG00000000399	0.145863	6.6664	4.4926	0.0340418	0.842052
ENSMUSG00000090671	-0.587274	-0.610777	4.49256	0.0340427	0.842052
ENSMUSG00000030697	0.250483	4.56574	4.49131	0.0340676	0.842052
ENSMUSG00000107699	0.774343	-1.58506	4.48898	0.0341139	0.842311
ENSMUSG00000014444	0.849627	2.48246	4.48647	0.0341642	0.842311
ENSMUSG00000114660	3.68164	-3.48164	4.486	0.0341735	0.842311
ENSMUSG00000014550	0.232339	6.08288	4.48119	0.0342698	0.843172
ENSMUSG00000022032	1.0171	-0.223243	4.48107	0.0342722	0.843172
ENSMUSG00000026600	-0.38554	5.43791	4.47266	0.0344413	0.846545
ENSMUSG00000053746	-0.708155	0.893632	4.47029	0.0344891	0.846652
ENSMUSG00000087116	-1.32598	-2.82473	4.46928	0.0345096	0.846652
ENSMUSG00000030505	0.226929	4.56079	4.4664	0.0345677	0.847293
ENSMUSG00000021848	1.83793	1.25298	4.46253	0.0346461	0.84824
ENSMUSG00000107362	-0.998993	-2.01509	4.46076	0.034682	0.84824
ENSMUSG00000033883	-0.505799	4.91449	4.45869	0.034724	0.84824
ENSMUSG00000015605	-0.209646	5.07384	4.45697	0.034759	0.84824
ENSMUSG00000080511	-1.70529	-2.90709	4.4566	0.0347666	0.84824
ENSMUSG00000109327	-1.23097	-2.6907	4.45462	0.0348069	0.848443
ENSMUSG00000035860	0.632339	0.654889	4.44769	0.0349484	0.85092
ENSMUSG00000040724	-0.149522	7.95708	4.4465	0.0349728	0.85092
ENSMUSG00000034028	-1.20165	-2.45462	4.44013	0.0351035	0.852263
ENSMUSG00000026546	0.619414	2.1162	4.4385	0.0351371	0.852263
ENSMUSG00000020808	1.11753	-1.67767	4.43719	0.0351641	0.852263
ENSMUSG00000085263	1.08693	-2.25913	4.42838	0.0353459	0.852263
ENSMUSG00000114384	-0.893212	-1.96248	4.42634	0.0353882	0.852263
ENSMUSG00000049894	-1.30466	-2.75203	4.42153	0.0354881	0.852263
ENSMUSG00000073724	1.09184	-2.20397	4.42149	0.0354891	0.852263
ENSMUSG00000046312	0.163127	5.03725	4.42053	0.035509	0.852263
ENSMUSG00000097874	1.33399	-2.50353	4.41997	0.0355206	0.852263
ENSMUSG00000028156	0.148694	6.87465	4.41986	0.0355229	0.852263
ENSMUSG00000023944	0.151399	10.7136	4.41817	0.0355582	0.852263
ENSMUSG00000110132	-1.51454	-3.0337	4.4176	0.0355701	0.852263
ENSMUSG00000093092	-1.32035	-2.76503	4.41723	0.0355777	0.852263
ENSMUSG00000036251	1.77939	-2.44013	4.41284	0.0356694	0.852263
ENSMUSG00000112909	0.241399	3.0566	4.41283	0.0356696	0.852263
ENSMUSG00000030714	0.235319	2.7254	4.41254	0.0356757	0.852263
ENSMUSG00000032116	0.312103	5.59621	4.41046	0.0357192	0.852263
ENSMUSG00000021806	0.655268	1.94204	4.41032	0.0357221	0.852263
ENSMUSG00000002102	0.140052	6.82335	4.40848	0.0357607	0.852263
ENSMUSG00000102376	-0.758031	-1.39281	4.40714	0.0357888	0.852263
ENSMUSG00000091556	0.422429	1.45294	4.40655	0.0358012	0.852263
ENSMUSG00000097979	1.17039	-1.65402	4.402	0.0358968	0.852263
ENSMUSG00000040276	-0.123554	8.40478	4.40122	0.0359132	0.852263
ENSMUSG00000038267	-0.231801	5.866	4.40076	0.0359228	0.852263
ENSMUSG00000065738	-1.29599	-2.89992	4.39933	0.035953	0.852263
ENSMUSG00000015750	-0.279903	5.06042	4.39875	0.0359652	0.852263
ENSMUSG00000049600	-0.263952	4.02414	4.39835	0.0359738	0.852263
ENSMUSG00000064128	-0.758803	1.7663	4.39771	0.0359872	0.852263
ENSMUSG00000106864	0.268984	5.95525	4.3975	0.0359916	0.852263
ENSMUSG00000092392	-0.966234	-1.62499	4.39739	0.0359939	0.852263
ENSMUSG00000020100	0.228615	4.03528	4.39294	0.0360881	0.853126
ENSMUSG00000028629	-0.386724	2.77258	4.39186	0.0361109	0.853126
ENSMUSG00000044162	1.4433	-2.63278	4.39048	0.0361402	0.853126
ENSMUSG00000037652	-0.130667	6.49667	4.38956	0.0361596	0.853126
ENSMUSG00000059401	0.169653	5.26542	4.38602	0.0362349	0.853126
ENSMUSG00000024539	-0.235247	4.32867	4.38581	0.0362393	0.853126
ENSMUSG00000018171	0.189495	6.30701	4.38459	0.0362652	0.853126
ENSMUSG00000028125	0.89117	1.75331	4.38219	0.0363163	0.853126
ENSMUSG00000021981	0.405579	4.98519	4.382	0.0363204	0.853126
ENSMUSG00000104755	1.13581	-2.6471	4.37889	0.0363867	0.853856
ENSMUSG00000038582	-0.156104	5.98721	4.37374	0.0364968	0.853856
ENSMUSG00000019718	0.363614	0.944189	4.37152	0.0365443	0.853856
ENSMUSG00000041730	1.33074	-2.7552	4.37127	0.0365498	0.853856
ENSMUSG00000021024	0.152153	6.36485	4.36906	0.0365972	0.853856
ENSMUSG00000103133	-0.388713	0.823732	4.36861	0.0366069	0.853856
ENSMUSG00000049530	0.920658	-2.0535	4.36813	0.0366172	0.853856
ENSMUSG00000032725	1.36764	-1.68188	4.36655	0.0366511	0.853856
ENSMUSG00000030058	0.148635	8.38857	4.36558	0.036672	0.853856
ENSMUSG00000110637	1.16228	-1.35048	4.3652	0.0366801	0.853856
ENSMUSG00000108183	0.460683	2.47129	4.36399	0.0367063	0.853856
ENSMUSG00000097583	-0.386213	1.32972	4.36208	0.0367475	0.854064
ENSMUSG00000087886	-1.12103	-2.59193	4.3588	0.0368181	0.854956
ENSMUSG00000081043	0.822543	0.173188	4.35483	0.036904	0.85515
ENSMUSG00000114608	-1.73373	-2.55137	4.35248	0.0369551	0.85515
ENSMUSG00000112188	-0.630955	-0.87842	4.35137	0.0369791	0.85515
ENSMUSG00000103722	-0.83195	-1.10498	4.34796	0.0370534	0.85515
ENSMUSG00000029811	2.44618	-3.4147	4.34723	0.0370691	0.85515
ENSMUSG00000056617	1.94538	-1.37868	4.34713	0.0370714	0.85515
ENSMUSG00000021506	1.77566	-2.91372	4.34657	0.0370837	0.85515
ENSMUSG00000025359	1.07933	-1.24585	4.3457	0.0371025	0.85515
ENSMUSG00000038807	-0.236732	7.55439	4.34502	0.0371172	0.85515
ENSMUSG00000018848	0.168375	5.307	4.33524	0.0373312	0.857053
ENSMUSG00000048668	-0.260622	3.44171	4.334	0.0373583	0.857053
ENSMUSG00000037386	-0.17818	6.36509	4.33397	0.0373591	0.857053
ENSMUSG00000083854	-0.728345	0.354984	4.33341	0.0373713	0.857053
ENSMUSG00000034902	-0.205229	8.19395	4.33325	0.0373748	0.857053
ENSMUSG00000115971	-0.751063	-1.52306	4.33223	0.0373972	0.857053
ENSMUSG00000114073	3.17577	-3.51918	4.33037	0.0374381	0.857053
ENSMUSG00000050947	-0.176287	6.81663	4.32943	0.0374588	0.857053
ENSMUSG00000036687	2.05638	-1.668	4.3274	0.0375035	0.857333
ENSMUSG00000006218	-0.424078	0.295193	4.32577	0.0375395	0.857416
ENSMUSG00000029188	-2.01136	-3.23951	4.3243	0.0375719	0.857416
ENSMUSG00000031813	-0.258562	3.38749	4.32267	0.0376078	0.857496
ENSMUSG00000088702	-1.09985	-2.37967	4.31918	0.0376851	0.858003
ENSMUSG00000073607	-1.23366	1.01904	4.31793	0.0377127	0.858003
ENSMUSG00000116835	2.63873	-1.62393	4.31309	0.0378202	0.858003
ENSMUSG00000084876	1.86425	-3.21611	4.3115	0.0378557	0.858003
ENSMUSG00000066551	0.173591	7.10691	4.31122	0.0378617	0.858003
ENSMUSG00000039841	-0.265331	3.67693	4.31096	0.0378676	0.858003
ENSMUSG00000033222	0.460517	1.21267	4.30932	0.0379041	0.858003
ENSMUSG00000089760	0.708622	-1.2744	4.30667	0.0379633	0.858003
ENSMUSG00000037563	-0.223435	4.91934	4.305	0.0380006	0.858003
ENSMUSG00000110909	-1.39351	-2.87002	4.30362	0.0380314	0.858003
ENSMUSG00000029530	0.590446	-0.618792	4.30283	0.0380489	0.858003
ENSMUSG00000026576	0.157405	10.8503	4.30104	0.0380891	0.858003
ENSMUSG00000035228	-0.218339	4.37326	4.30077	0.0380951	0.858003
ENSMUSG00000039308	0.501624	3.81105	4.29912	0.0381322	0.858003
ENSMUSG00000108166	-0.698578	-0.163863	4.29839	0.0381484	0.858003
ENSMUSG00000037738	1.15457	-0.826583	4.29838	0.0381486	0.858003
ENSMUSG00000116174	2.77926	-3.27446	4.29299	0.0382699	0.859993
ENSMUSG00000037660	-1.18208	-2.55163	4.29156	0.038302	0.859993
ENSMUSG00000062438	0.676555	-0.963742	4.2864	0.0384185	0.861877
ENSMUSG00000087254	-1.17228	-2.49098	4.28381	0.0384769	0.862033
ENSMUSG00000079436	2.28258	2.50104	4.28321	0.0384906	0.862033
ENSMUSG00000023043	1.67285	-0.264696	4.28159	0.0385272	0.862124
ENSMUSG00000104784	0.625414	-0.803068	4.27812	0.038606	0.863158
ENSMUSG00000098743	-0.371411	1.80533	4.27161	0.0387542	0.865725
ENSMUSG00000052613	-0.409282	3.98874	4.26762	0.0388452	0.865725
ENSMUSG00000103754	1.15145	-2.6043	4.26671	0.0388661	0.865725
ENSMUSG00000009114	1.36813	-2.96081	4.26637	0.0388739	0.865725
ENSMUSG00000051736	0.239379	3.26401	4.26522	0.0389002	0.865725
ENSMUSG00000026509	0.162498	6.28234	4.26195	0.0389753	0.865725
ENSMUSG00000020289	-0.214863	4.59464	4.26056	0.039007	0.865725
ENSMUSG00000092536	0.629433	0.568215	4.25685	0.0390923	0.865725
ENSMUSG00000052861	0.871668	1.45452	4.2562	0.0391073	0.865725
ENSMUSG00000087352	-1.26992	-0.607602	4.25609	0.0391098	0.865725
ENSMUSG00000097946	1.14827	-2.64342	4.2553	0.0391281	0.865725
ENSMUSG00000091443	0.664451	-0.657663	4.25363	0.0391665	0.865725
ENSMUSG00000109482	-0.861661	-1.93308	4.25169	0.0392112	0.865725
ENSMUSG00000079038	-0.319591	2.72457	4.25081	0.0392315	0.865725
ENSMUSG00000097770	2.37466	-0.250454	4.24904	0.0392725	0.865725
ENSMUSG00000021379	0.204218	5.99913	4.2472	0.039315	0.865725
ENSMUSG00000103561	0.785954	-1.79399	4.24359	0.0393987	0.865725
ENSMUSG00000059878	-0.210943	4.80039	4.24243	0.0394256	0.865725
ENSMUSG00000067971	-1.20462	-2.74851	4.24198	0.039436	0.865725
ENSMUSG00000111436	-0.786663	-0.0375624	4.23999	0.0394823	0.865725
ENSMUSG00000026822	-2.10301	-2.76128	4.23779	0.0395335	0.865725
ENSMUSG00000026829	-0.857899	-0.949563	4.23754	0.0395394	0.865725
ENSMUSG00000084835	1.07602	-2.35614	4.23677	0.0395574	0.865725
ENSMUSG00000030754	0.137989	6.2471	4.23665	0.0395601	0.865725
ENSMUSG00000047905	1.19852	-2.42872	4.23606	0.039574	0.865725
ENSMUSG00000068856	0.193487	4.6527	4.23278	0.0396504	0.865725
ENSMUSG00000066543	2.49179	-3.41183	4.23107	0.0396903	0.865725
ENSMUSG00000087455	1.2765	-2.91036	4.22952	0.0397266	0.865725
ENSMUSG00000027423	0.20343	6.32459	4.22897	0.0397396	0.865725
ENSMUSG00000021790	1.40029	-2.97128	4.2281	0.03976	0.865725
ENSMUSG00000031375	0.504018	3.57981	4.2279	0.0397647	0.865725
ENSMUSG00000070834	0.598085	-0.626342	4.22778	0.0397674	0.865725
ENSMUSG00000036718	0.592427	0.227208	4.22207	0.0399014	0.867335
ENSMUSG00000018634	-0.213331	3.17304	4.22184	0.0399069	0.867335
ENSMUSG00000085256	-0.886419	-2.04606	4.21817	0.0399933	0.867836
ENSMUSG00000113861	2.42113	-3.59451	4.21808	0.0399954	0.867836
ENSMUSG00000111312	0.613698	-0.0329346	4.21312	0.0401124	0.869228
ENSMUSG00000040888	-0.191738	3.19541	4.21258	0.0401253	0.869228
ENSMUSG00000021022	0.272675	4.28572	4.2067	0.0402646	0.871533
ENSMUSG00000060534	-0.269157	4.10045	4.20163	0.0403852	0.872227
ENSMUSG00000037621	0.582243	0.792607	4.19866	0.0404558	0.872227
ENSMUSG00000112012	3.87473	-1.04187	4.19722	0.0404903	0.872227
ENSMUSG00000078451	-0.469468	1.19261	4.19656	0.0405061	0.872227
ENSMUSG00000006356	-0.243492	4.89392	4.19655	0.0405063	0.872227
ENSMUSG00000097563	-1.17055	-2.4846	4.1948	0.0405481	0.872227
ENSMUSG00000108861	3.20034	-3.02559	4.19465	0.0405516	0.872227
ENSMUSG00000036513	-0.203831	3.34898	4.19214	0.0406119	0.872227
ENSMUSG00000095224	-1.79204	-2.73953	4.1921	0.0406126	0.872227
ENSMUSG00000001062	-0.22167	5.16161	4.19154	0.0406262	0.872227
ENSMUSG00000002881	-0.335146	4.77817	4.1877	0.0407182	0.872549
ENSMUSG00000040520	-0.470952	5.32223	4.18717	0.040731	0.872549
ENSMUSG00000048316	-0.329407	1.2587	4.18493	0.0407849	0.872549
ENSMUSG00000021966	-0.736755	-1.53292	4.18412	0.0408044	0.872549
ENSMUSG00000086794	-0.581732	-0.761162	4.18274	0.0408376	0.872549
ENSMUSG00000084899	-0.547975	0.106245	4.18259	0.0408412	0.872549
ENSMUSG00000052533	0.503093	4.29761	4.18132	0.0408719	0.872549
ENSMUSG00000094553	0.848151	-1.64005	4.17944	0.0409171	0.872811
ENSMUSG00000110403	0.240731	3.47319	4.17692	0.0409782	0.872919
ENSMUSG00000028044	0.64442	0.111798	4.1758	0.0410053	0.872919
ENSMUSG00000030751	0.118231	6.17413	4.17514	0.0410211	0.872919
ENSMUSG00000036816	-0.96549	-0.224912	4.16692	0.0412208	0.876463
ENSMUSG00000087084	-1.0172	-2.26437	4.16091	0.0413672	0.87887
ENSMUSG00000003352	-0.154924	7.17147	4.15904	0.0414128	0.879133
ENSMUSG00000058690	-0.257528	7.11287	4.15392	0.0415383	0.88041
ENSMUSG00000032113	0.953662	0.797924	4.15387	0.0415394	0.88041
ENSMUSG00000110332	0.647488	1.01882	4.15197	0.0415861	0.880418
ENSMUSG00000026792	-0.27749	4.8881	4.14973	0.0416413	0.880418
ENSMUSG00000107892	-0.419318	0.299074	4.14864	0.0416681	0.880418
ENSMUSG00000024921	0.163162	7.91328	4.14844	0.0416729	0.880418
ENSMUSG00000115546	-1.04957	-2.06364	4.14337	0.041798	0.881937
ENSMUSG00000114382	-1.2826	-2.50869	4.14282	0.0418114	0.881937
ENSMUSG00000108804	-0.908806	-2.11022	4.14081	0.041861	0.882281
ENSMUSG00000081729	1.37162	-3.05918	4.13792	0.0419327	0.88244
ENSMUSG00000116504	-1.37674	-2.1923	4.13517	0.0420007	0.88244
ENSMUSG00000116738	-0.574885	-0.244414	4.13489	0.0420079	0.88244
ENSMUSG00000028914	-0.334111	4.85862	4.13448	0.0420181	0.88244
ENSMUSG00000099871	3.37637	-2.70452	4.13379	0.0420352	0.88244
ENSMUSG00000029647	0.294153	5.59333	4.12585	0.0422328	0.884662
ENSMUSG00000107756	-0.564728	0.0486858	4.12533	0.0422459	0.884662
ENSMUSG00000107050	0.725962	-0.947591	4.12323	0.0422983	0.884662
ENSMUSG00000026407	1.41974	-1.00498	4.12289	0.0423069	0.884662
ENSMUSG00000113396	-1.14291	-2.6903	4.12283	0.0423082	0.884662
ENSMUSG00000089838	1.44234	2.15976	4.11775	0.0424356	0.885977
ENSMUSG00000040340	1.03482	-2.55374	4.11608	0.0424773	0.885977
ENSMUSG00000103755	0.498689	-0.191019	4.11568	0.0424874	0.885977
ENSMUSG00000098863	-0.513664	0.161898	4.11388	0.0425327	0.885977
ENSMUSG00000020156	0.343506	5.19775	4.11365	0.0425384	0.885977
ENSMUSG00000049823	-0.415227	2.10249	4.11203	0.0425792	0.886129
ENSMUSG00000116884	-0.886983	-1.39981	4.10682	0.0427105	0.886858
ENSMUSG00000080870	-1.21972	-2.19052	4.10585	0.0427352	0.886858
ENSMUSG00000085197	-0.976467	-2.13098	4.10454	0.0427681	0.886858
ENSMUSG00000070287	0.342632	3.57302	4.10269	0.0428149	0.886858
ENSMUSG00000097380	-0.496194	-0.344257	4.10124	0.0428517	0.886858
ENSMUSG00000083422	0.961603	-2.4555	4.10091	0.0428601	0.886858
ENSMUSG00000021794	0.198903	7.89709	4.10058	0.0428685	0.886858
ENSMUSG00000080994	2.49195	-3.22031	4.10004	0.0428822	0.886858
ENSMUSG00000047021	0.577864	2.41338	4.09564	0.042994	0.887346
ENSMUSG00000020806	0.527935	-0.0214502	4.08869	0.0431712	0.887346
ENSMUSG00000020629	0.21134	4.43918	4.08771	0.043196	0.887346
ENSMUSG00000025792	0.285488	3.33441	4.08605	0.0432387	0.887346
ENSMUSG00000110607	-0.877826	-1.50301	4.08579	0.0432452	0.887346
ENSMUSG00000110298	0.918074	-0.684291	4.08364	0.0433003	0.887346
ENSMUSG00000100320	-1.02876	-2.48515	4.08228	0.0433351	0.887346
ENSMUSG00000047676	0.26086	4.74924	4.0818	0.0433475	0.887346
ENSMUSG00000083087	1.50885	-2.91949	4.08126	0.0433612	0.887346
ENSMUSG00000029186	0.392458	1.1661	4.08029	0.0433863	0.887346
ENSMUSG00000085246	-0.54667	-0.415192	4.07926	0.0434126	0.887346
ENSMUSG00000016541	0.131024	8.0278	4.07749	0.0434583	0.887346
ENSMUSG00000006369	0.462072	3.31594	4.07669	0.0434788	0.887346
ENSMUSG00000040462	0.189948	6.83885	4.07571	0.043504	0.887346
ENSMUSG00000106271	-1.40946	-3.0427	4.07264	0.043583	0.887346
ENSMUSG00000056305	0.178814	4.94056	4.0726	0.0435842	0.887346
ENSMUSG00000073664	-0.290647	4.96005	4.07029	0.0436439	0.887346
ENSMUSG00000070780	1.27415	0.388142	4.06923	0.0436713	0.887346
ENSMUSG00000044522	-0.65671	-0.84767	4.06747	0.0437167	0.887346
ENSMUSG00000063730	-0.425345	1.51146	4.06685	0.0437328	0.887346
ENSMUSG00000088088	-1.37686	-3.08535	4.06641	0.0437442	0.887346
ENSMUSG00000044757	2.82914	-3.54699	4.06637	0.0437452	0.887346
ENSMUSG00000055958	-0.397101	0.829907	4.06549	0.043768	0.887346
ENSMUSG00000041837	0.186773	4.32313	4.0654	0.0437703	0.887346
ENSMUSG00000038160	0.238248	4.48954	4.06502	0.0437802	0.887346
ENSMUSG00000110393	-0.331265	1.17921	4.06336	0.0438231	0.887346
ENSMUSG00000107368	1.16508	-2.60211	4.05603	0.0440138	0.887346
ENSMUSG00000106121	1.14804	-2.72528	4.05177	0.0441251	0.887346
ENSMUSG00000025724	0.184578	4.38683	4.05088	0.0441484	0.887346
ENSMUSG00000030979	0.301952	4.45992	4.04857	0.0442087	0.887346
ENSMUSG00000097632	-1.29895	-2.8845	4.0483	0.0442158	0.887346
ENSMUSG00000100084	-1.00463	-2.29206	4.0473	0.044242	0.887346
ENSMUSG00000021706	-0.274292	4.62957	4.04627	0.044269	0.887346
ENSMUSG00000042992	-0.226626	4.58172	4.04492	0.0443044	0.887346
ENSMUSG00000045094	0.393009	0.286057	4.04309	0.0443526	0.887346
ENSMUSG00000107040	-0.817363	0.362586	4.04281	0.04436	0.887346
ENSMUSG00000020007	1.11061	-2.52481	4.04224	0.0443749	0.887346
ENSMUSG00000052014	-0.465191	-0.279591	4.04114	0.0444038	0.887346
ENSMUSG00000103945	-0.510679	-0.448626	4.04088	0.0444108	0.887346
ENSMUSG00000038628	-0.321288	5.42052	4.03943	0.0444489	0.887346
ENSMUSG00000087360	-1.46341	-2.91851	4.03923	0.044454	0.887346
ENSMUSG00000109438	-0.618295	-1.06872	4.03891	0.0444626	0.887346
ENSMUSG00000032290	0.277672	5.53714	4.03815	0.0444827	0.887346
ENSMUSG00000043618	-3.67591	-1.50269	4.0378	0.0444918	0.887346
ENSMUSG00000087013	-1.77303	-2.55395	4.0374	0.0445025	0.887346
ENSMUSG00000102143	-0.317061	1.09598	4.03614	0.0445356	0.887346
ENSMUSG00000028152	0.21119	7.06139	4.03602	0.0445387	0.887346
ENSMUSG00000102386	-0.723295	-1.58779	4.03585	0.0445431	0.887346
ENSMUSG00000029559	-0.150425	6.10323	4.03522	0.0445598	0.887346
ENSMUSG00000021481	0.224819	5.24087	4.03265	0.0446278	0.887346
ENSMUSG00000051401	-0.405129	3.04672	4.03193	0.0446468	0.887346
ENSMUSG00000035293	-0.242844	4.50662	4.03185	0.0446489	0.887346
ENSMUSG00000082052	1.1344	-2.69417	4.02847	0.0447386	0.888462
ENSMUSG00000066720	1.67509	-2.97401	4.02242	0.0448993	0.889228
ENSMUSG00000027881	0.221066	6.09464	4.01588	0.0450736	0.889228
ENSMUSG00000027569	0.192949	3.90482	4.01407	0.0451222	0.889228
ENSMUSG00000094487	-3.0043	-2.44423	4.01394	0.0451255	0.889228
ENSMUSG00000026031	-0.263865	4.86422	4.01175	0.0451843	0.889228
ENSMUSG00000040147	0.256898	4.54654	4.00775	0.0452916	0.889228
ENSMUSG00000037993	-0.145088	5.13082	4.00166	0.0454555	0.889228
ENSMUSG00000026305	0.313915	6.04242	4.00036	0.0454906	0.889228
ENSMUSG00000112948	-0.707799	-1.40755	4.00035	0.0454909	0.889228
ENSMUSG00000035472	-1.00227	-1.28201	3.99868	0.0455359	0.889228
ENSMUSG00000031786	1.17142	1.55207	3.99759	0.0455654	0.889228
ENSMUSG00000104841	0.689961	-1.44491	3.99704	0.0455801	0.889228
ENSMUSG00000091993	-0.985092	-0.962964	3.99596	0.0456095	0.889228
ENSMUSG00000022364	-0.368717	2.82691	3.99581	0.0456134	0.889228
ENSMUSG00000080186	0.275955	3.9642	3.99543	0.0456237	0.889228
ENSMUSG00000115074	3.71634	-1.69654	3.99449	0.0456492	0.889228
ENSMUSG00000044933	-0.284034	5.28023	3.99345	0.0456776	0.889228
ENSMUSG00000105282	-1.21848	-2.84731	3.98992	0.0457732	0.889228
ENSMUSG00000060550	-0.96886	0.951394	3.98976	0.0457776	0.889228
ENSMUSG00000097994	-0.223823	2.1013	3.9896	0.0457819	0.889228
ENSMUSG00000011486	1.24942	-2.93778	3.98846	0.0458129	0.889228
ENSMUSG00000072845	1.09335	-0.564274	3.98828	0.0458178	0.889228
ENSMUSG00000043460	0.201552	7.80752	3.98732	0.045844	0.889228
ENSMUSG00000113226	-0.465594	2.83947	3.98711	0.0458495	0.889228
ENSMUSG00000076315	-0.985043	-2.15036	3.9846	0.045918	0.889228
ENSMUSG00000035575	0.154631	5.77043	3.98382	0.0459393	0.889228
ENSMUSG00000027770	0.203431	6.86815	3.98232	0.0459801	0.889228
ENSMUSG00000020439	0.479158	2.24856	3.98158	0.0460003	0.889228
ENSMUSG00000110408	-0.764963	-1.65771	3.98137	0.0460062	0.889228
ENSMUSG00000043873	-1.22549	-2.78372	3.98067	0.0460253	0.889228
ENSMUSG00000090362	-0.271126	2.23848	3.98033	0.0460346	0.889228
ENSMUSG00000116498	1.05534	-2.5354	3.97884	0.0460753	0.889228
ENSMUSG00000028792	0.278991	3.9475	3.97577	0.0461595	0.889228
ENSMUSG00000034532	0.260484	2.71465	3.97513	0.0461769	0.889228
ENSMUSG00000081604	3.17234	-0.992625	3.9731	0.0462327	0.889228
ENSMUSG00000045761	0.873325	1.2485	3.97309	0.0462327	0.889228
ENSMUSG00000106175	-0.363677	1.66096	3.97057	0.0463021	0.889228
ENSMUSG00000000248	1.70715	-2.80032	3.96944	0.0463333	0.889228
ENSMUSG00000116797	-0.586371	-0.804705	3.9684	0.0463619	0.889228
ENSMUSG00000094628	2.06196	1.15638	3.96696	0.0464015	0.889228
ENSMUSG00000031364	-0.457232	0.0670489	3.96631	0.0464194	0.889228
ENSMUSG00000098950	-0.400299	4.22063	3.96318	0.0465058	0.889228
ENSMUSG00000115284	0.973754	-2.02277	3.96302	0.0465102	0.889228
ENSMUSG00000104282	0.872705	-2.03598	3.96151	0.0465518	0.889228
ENSMUSG00000092666	-0.501262	-0.442332	3.96048	0.0465805	0.889228
ENSMUSG00000037086	1.77413	0.22832	3.95948	0.0466081	0.889228
ENSMUSG00000021791	0.827499	-1.86895	3.9589	0.046624	0.889228
ENSMUSG00000107962	-0.261127	4.26835	3.95845	0.0466367	0.889228
ENSMUSG00000033837	-2.08578	-3.23653	3.95824	0.0466425	0.889228
ENSMUSG00000025190	0.152209	8.30035	3.95769	0.0466577	0.889228
ENSMUSG00000106714	-0.2883	2.31646	3.95683	0.0466814	0.889228
ENSMUSG00000029634	-0.246554	6.18645	3.95599	0.0467047	0.889228
ENSMUSG00000063193	3.14838	-2.93874	3.9553	0.046724	0.889228
ENSMUSG00000092913	1.32753	-2.93435	3.95185	0.04682	0.889228
ENSMUSG00000068252	-2.74534	-3.53355	3.95163	0.046826	0.889228
ENSMUSG00000037172	-0.173239	6.72406	3.95133	0.0468343	0.889228
ENSMUSG00000064363	0.160904	12.1763	3.94953	0.0468844	0.889228
ENSMUSG00000020063	-0.196063	4.23455	3.94923	0.0468929	0.889228
ENSMUSG00000031691	-0.235956	7.5839	3.94596	0.046984	0.889228
ENSMUSG00000106014	-0.477861	-0.211828	3.94563	0.0469932	0.889228
ENSMUSG00000020432	0.317528	3.67198	3.94451	0.0470244	0.889228
ENSMUSG00000043259	-0.11869	6.49121	3.944	0.0470389	0.889228
ENSMUSG00000069892	-0.265776	2.984	3.94216	0.0470904	0.889228
ENSMUSG00000109735	1.35446	-3.02124	3.94149	0.0471091	0.889228
ENSMUSG00000085262	-1.39681	-2.75508	3.94003	0.04715	0.889228
ENSMUSG00000099960	-1.17424	-2.8077	3.93673	0.0472425	0.889228
ENSMUSG00000028107	0.21589	4.77344	3.93389	0.0473222	0.889228
ENSMUSG00000075270	0.238862	4.06073	3.93308	0.0473451	0.889228
ENSMUSG00000065548	0.589501	-0.0833548	3.93118	0.0473986	0.889228
ENSMUSG00000061489	0.944078	-2.31149	3.93106	0.047402	0.889228
ENSMUSG00000104485	-1.10353	-2.62197	3.93027	0.0474242	0.889228
ENSMUSG00000096883	-0.832388	-0.0399849	3.93019	0.0474266	0.889228
ENSMUSG00000098180	0.817189	-1.94467	3.92976	0.0474388	0.889228
ENSMUSG00000036613	-0.140469	5.2838	3.92932	0.0474511	0.889228
ENSMUSG00000109849	0.78247	-1.74641	3.92713	0.0475131	0.889228
ENSMUSG00000097910	1.83851	-2.79851	3.92627	0.0475372	0.889228
ENSMUSG00000108856	1.25587	-2.87157	3.92617	0.0475402	0.889228
ENSMUSG00000094551	-0.929479	-2.01117	3.92606	0.0475433	0.889228
ENSMUSG00000108256	-0.499331	-0.0187456	3.9259	0.0475477	0.889228
ENSMUSG00000020461	1.26879	-2.40601	3.92522	0.0475669	0.889228
ENSMUSG00000023027	-0.281274	3.34452	3.92304	0.0476288	0.889228
ENSMUSG00000043753	-1.22469	-1.67761	3.91945	0.0477304	0.889228
ENSMUSG00000021640	-0.639436	-1.28592	3.91734	0.0477905	0.889228
ENSMUSG00000062518	-2.13446	-2.66988	3.91388	0.0478888	0.889228
ENSMUSG00000030271	-0.338305	2.07302	3.91344	0.0479016	0.889228
ENSMUSG00000090121	1.01469	-1.86686	3.9122	0.0479368	0.889228
ENSMUSG00000027498	-0.219811	4.40166	3.91217	0.0479377	0.889228
ENSMUSG00000104253	0.348753	0.668589	3.91203	0.0479418	0.889228
ENSMUSG00000001674	0.272456	4.24896	3.91196	0.0479436	0.889228
ENSMUSG00000014932	-0.288843	3.76111	3.91107	0.0479692	0.889228
ENSMUSG00000020679	-0.847812	-1.53949	3.9105	0.0479854	0.889228
ENSMUSG00000021760	0.480695	1.80441	3.90886	0.0480323	0.889228
ENSMUSG00000054715	0.171478	3.64015	3.90874	0.0480357	0.889228
ENSMUSG00000112855	-0.331771	1.39365	3.90609	0.0481113	0.889228
ENSMUSG00000031371	0.263105	2.02825	3.90535	0.0481327	0.889228
ENSMUSG00000095932	-0.92825	-2.18967	3.90354	0.0481844	0.889228
ENSMUSG00000087698	0.493034	-0.523112	3.90254	0.0482132	0.889228
ENSMUSG00000089940	-0.566879	3.10519	3.90155	0.0482417	0.889228
ENSMUSG00000057244	-2.54301	-3.38698	3.89943	0.0483024	0.889228
ENSMUSG00000001247	-0.363363	1.86977	3.89592	0.0484034	0.889228
ENSMUSG00000056412	0.344828	2.04324	3.89235	0.0485064	0.889228
ENSMUSG00000112294	1.69935	-3.10179	3.89024	0.0485676	0.889228
ENSMUSG00000040938	-0.345573	3.204	3.89017	0.0485694	0.889228
ENSMUSG00000062905	-1.41756	-3.09394	3.88808	0.0486299	0.889228
ENSMUSG00000004110	-0.248777	9.12162	3.88806	0.0486307	0.889228
ENSMUSG00000102553	-0.370182	0.356953	3.88774	0.0486398	0.889228
ENSMUSG00000036918	0.652051	2.92794	3.88696	0.0486623	0.889228
ENSMUSG00000028943	-0.328474	2.32861	3.88504	0.0487182	0.889228
ENSMUSG00000032246	1.33445	0.903761	3.88446	0.0487349	0.889228
ENSMUSG00000062761	0.221322	5.61651	3.88423	0.0487415	0.889228
ENSMUSG00000086970	-0.950091	-2.26569	3.88422	0.0487418	0.889228
ENSMUSG00000109031	-0.571499	-0.41445	3.88171	0.0488149	0.889228
ENSMUSG00000032999	-1.7821	-2.38912	3.88161	0.0488177	0.889228
ENSMUSG00000030116	1.54861	-2.18918	3.88116	0.0488307	0.889228
ENSMUSG00000015354	0.595559	2.03969	3.8805	0.0488501	0.889228
ENSMUSG00000001016	0.11895	6.17856	3.87947	0.0488799	0.889228
ENSMUSG00000038932	0.972488	-2.21391	3.87836	0.0489124	0.889228
ENSMUSG00000035539	0.986451	-0.764692	3.87814	0.0489187	0.889228
ENSMUSG00000070643	0.281697	2.5706	3.87802	0.0489224	0.889228
ENSMUSG00000091900	3.19429	-3.50478	3.87671	0.0489605	0.889228
ENSMUSG00000010755	0.240988	4.97046	3.8751	0.0490074	0.889228
ENSMUSG00000105422	0.681534	-1.37487	3.87497	0.0490113	0.889228
ENSMUSG00000087700	-0.772634	-1.20234	3.87461	0.0490218	0.889228
ENSMUSG00000055088	0.442297	0.23705	3.87363	0.0490502	0.889228
ENSMUSG00000096981	0.756664	-0.974014	3.87352	0.0490535	0.889228
ENSMUSG00000022757	0.14953	5.64546	3.87299	0.0490691	0.889228
ENSMUSG00000045092	0.163381	6.87441	3.87181	0.0491035	0.889228
ENSMUSG00000018909	-0.197605	8.00715	3.87148	0.0491132	0.889228
ENSMUSG00000062038	0.265686	4.70733	3.87098	0.0491279	0.889228
ENSMUSG00000097881	-0.383318	0.814939	3.87043	0.049144	0.889228
ENSMUSG00000097155	-1.30826	-2.91162	3.86844	0.0492022	0.889381
ENSMUSG00000028104	0.204943	4.06554	3.86701	0.0492443	0.889381
ENSMUSG00000022591	0.423312	2.51011	3.8667	0.0492533	0.889381
ENSMUSG00000030636	-1.67528	-3.12798	3.86467	0.0493128	0.889611
ENSMUSG00000056310	-0.21874	3.70411	3.86398	0.0493332	0.889611
ENSMUSG00000079391	1.1747	1.32187	3.86142	0.0494086	0.889684
ENSMUSG00000074240	-1.56475	-3.4418	3.85986	0.0494543	0.889684
ENSMUSG00000019777	0.156803	6.45078	3.85922	0.0494733	0.889684
ENSMUSG00000022236	0.742464	-1.78945	3.85858	0.0494923	0.889684
ENSMUSG00000085936	1.40643	-2.46878	3.85741	0.0495268	0.889684
ENSMUSG00000103070	-0.350565	2.55992	3.85591	0.049571	0.889684
ENSMUSG00000050097	-0.394888	0.641876	3.85586	0.0495725	0.889684
ENSMUSG00000045915	-0.78575	-0.969564	3.85444	0.0496143	0.889825
ENSMUSG00000008601	2.7179	-2.98136	3.85332	0.0496476	0.889825
ENSMUSG00000037613	-0.731722	-0.0733357	3.84994	0.0497477	0.890939
ENSMUSG00000087611	-0.531002	-0.627103	3.84799	0.0498057	0.890939
ENSMUSG00000091415	0.602624	-0.0713595	3.84782	0.0498108	0.890939
ENSMUSG00000038451	0.378704	0.396094	3.84661	0.0498466	0.890978
ENSMUSG00000064354	0.150767	12.6284	3.84405	0.0499228	0.891149
ENSMUSG00000058709	-0.132892	5.641	3.84323	0.0499473	0.891149
ENSMUSG00000031163	1.39452	-2.96632	3.8429	0.0499571	0.891149

## Sheet: SI9 - significant DEGs
Significant DEGs
5-Htt+/+ SA vs 5-Htt+/+ C
Ensembl_ID	logFC	logCPM	LR	PValue	FDR	FDR_New
ENSMUSG00000032889	-6.26766	-0.219233	28.448	9.6247e-08	0.00254785	0.000142831
ENSMUSG00000094229	-8.66203	-0.881156	25.958	3.4892e-07	0.0046183	0.000258898
ENSMUSG00000075609	-8.1185	-0.434075	23.5515	1.21618e-06	0.00624345	0.000451201
ENSMUSG00000078377	7.94051	-0.857446	23.8589	1.03662e-06	0.00624345	0.000451201
ENSMUSG00000094938	-8.04346	-1.41076	22.9841	1.6335e-06	0.00624345	0.000484823
ENSMUSG00000094452	-7.70362	-0.667232	21.8721	2.91447e-06	0.00773584	0.000617868
ENSMUSG00000095752	-7.66605	-0.819177	22.0696	2.62942e-06	0.00773584	0.000617868
ENSMUSG00000065368	-7.57525	-1.65039	21.5388	3.46748e-06	0.00834465	0.000643218
ENSMUSG00000033669	-0.817044	3.08995	18.5114	1.68895e-05	0.0343923	0.0027849
ENSMUSG00000112650	-3.80186	-1.94768	17.638	2.67197e-05	0.0417607	0.00396521
ENSMUSG00000094103	5.82658	-3.33187	15.6871	7.47325e-05	0.0820982	0.00935055
ENSMUSG00000064330	-2.73317	2.05046	15.665	7.56109e-05	0.0820982	0.00935055
ENSMUSG00000064758	6.35108	-1.92568	14.8142	0.000118641	0.104689	0.0117376
ENSMUSG00000020660	2.02751	-0.360388	14.8495	0.00011644	0.104689	0.0117376
ENSMUSG00000093223	3.9982	-2.36983	14.8824	0.000114425	0.104689	0.0117376
ENSMUSG00000099322	-5.71064	-1.62969	14.4821	0.000141495	0.11423	0.0131236
ENSMUSG00000099858	5.54487	-2.49436	14.3641	0.00015065	0.117295	0.0131509
ENSMUSG00000021342	5.4033	1.14212	13.9819	0.000184576	0.135007	0.0152173
ENSMUSG00000047370	-5.60395	-1.89255	13.5309	0.000234671	0.152284	0.018329
ENSMUSG00000102134	-1.99172	-2.91335	13.3556	0.000257658	0.162398	0.0191182
ENSMUSG00000069248	2.31471	-2.9829	13.1964	0.000280486	0.168751	0.019821
ENSMUSG00000096271	-5.27689	-2.13992	12.5939	0.000387015	0.186274	0.0224508
ENSMUSG00000030804	5.11313	-2.7577	12.782	0.000349972	0.185289	0.0224508
ENSMUSG00000036826	-5.20914	-1.92954	12.493	0.000408471	0.186432	0.0224508
ENSMUSG00000085783	-5.34985	-2.99028	12.6389	0.000377808	0.186274	0.0224508
ENSMUSG00000084990	-5.33588	-2.69865	12.852	0.000337122	0.185289	0.0224508
ENSMUSG00000043618	-5.11209	-1.50269	12.5075	0.000405325	0.186432	0.0224508
ENSMUSG00000092029	4.95561	-3.40711	12.3699	0.00043632	0.192504	0.022825
ENSMUSG00000074912	-2.4435	-2.9709	12.2654	0.000461422	0.197012	0.022825
ENSMUSG00000031684	1.32425	2.94418	12.2768	0.000458626	0.197012	0.022825
ENSMUSG00000101878	5.22806	-0.53584	12.1121	0.00050096	0.197932	0.0239814
ENSMUSG00000027274	-0.435824	4.5515	11.9299	0.000552392	0.199112	0.0248409
ENSMUSG00000081772	4.87865	-2.70948	11.9867	0.00053581	0.199112	0.0248409
ENSMUSG00000085833	-1.50681	-2.51197	11.8541	0.000575339	0.199112	0.0251118
ENSMUSG00000086421	1.43172	-2.71675	11.7876	0.000596256	0.199112	0.0252813
ENSMUSG00000114660	4.71873	-3.48164	11.5517	0.00067686	0.211447	0.0271476
ENSMUSG00000114073	3.47184	-3.51918	11.5881	0.000663758	0.211447	0.0271476
ENSMUSG00000115293	4.62927	-1.9156	11.3377	0.000759489	0.225901	0.02966
ENSMUSG00000022876	1.1298	0.539281	11.0091	0.000906658	0.257583	0.034162
ENSMUSG00000113884	-1.88474	-2.90017	10.9804	0.000920808	0.257583	0.034162
ENSMUSG00000052248	-1.30462	1.98103	10.4863	0.0012026	0.306108	0.0424919
ENSMUSG00000066892	0.428346	3.63644	10.4983	0.00119482	0.306108	0.0424919
ENSMUSG00000081604	4.82592	-0.992625	10.3666	0.00128314	0.320092	0.0442832
ENSMUSG00000044162	1.45377	-2.63278	10.2917	0.00133627	0.321579	0.0450687
5-Htt+/+ SU vs 5-Htt+/+ C
Ensembl_ID	logFC	logCPM	LR	PValue	FDR	FDR_New
ENSMUSG00000020723	-0.522698	3.83195	28.6453	8.69267e-08	0.00158182	0.000128999
ENSMUSG00000062353	5.85523	4.29922	25.1032	5.4343e-07	0.00359642	0.000268817
ENSMUSG00000064758	6.81929	-1.92568	25.2595	5.01127e-07	0.00359642	0.000268817
ENSMUSG00000115293	7.62687	-1.9156	22.8491	1.75228e-06	0.00727973	0.000571334
ENSMUSG00000091135	-5.2923	-2.87586	22.6685	1.92498e-06	0.00727973	0.000571334
ENSMUSG00000058794	2.74275	-3.17565	21.8834	2.89726e-06	0.00870373	0.000716588
ENSMUSG00000087579	-0.786632	1.88512	20.0634	7.49153e-06	0.0180287	0.0015882
ENSMUSG00000081201	-6.78777	-1.99355	18.5934	1.61781e-05	0.0329436	0.00300104
ENSMUSG00000074210	-6.64417	-1.1947	18.1545	2.03686e-05	0.0359465	0.00335856
ENSMUSG00000081375	-2.53474	-3.08074	16.1092	5.97934e-05	0.0879362	0.00887334
ENSMUSG00000081772	5.82262	-2.70948	15.4533	8.45705e-05	0.117829	0.0114093
ENSMUSG00000112714	-5.08556	-3.31373	14.9434	0.000110786	0.133306	0.0137005
ENSMUSG00000101878	5.76942	-0.53584	14.2214	0.000162509	0.152724	0.0177348
ENSMUSG00000058922	-6.68376	-0.0296739	14.1667	0.000167309	0.152724	0.0177348
ENSMUSG00000066543	5.0883	-3.41183	13.1389	0.000289234	0.232018	0.0286149
ENSMUSG00000100550	-1.16131	0.512777	12.9623	0.000317827	0.240386	0.0294784
ENSMUSG00000045514	1.70116	-2.91482	12.7418	0.000357583	0.262942	0.0303952
ENSMUSG00000034738	-0.545047	1.33915	12.5835	0.000389157	0.264698	0.0303952
ENSMUSG00000093662	-5.29029	-3.08045	12.652	0.000375155	0.264698	0.0303952
ENSMUSG00000092103	-1.43193	-2.02953	12.3584	0.000438997	0.283442	0.0325735
ENSMUSG00000094497	4.90587	-3.45971	12.1625	0.00048761	0.307334	0.0344578
ENSMUSG00000042812	-0.685228	-0.701292	12.0514	0.000517535	0.316995	0.0349101
ENSMUSG00000085297	-4.06388	-3.66972	11.6093	0.000656213	0.344979	0.04234
ENSMUSG00000040605	-1.20249	2.36923	11.3692	0.000746739	0.349675	0.0461733
ENSMUSG00000062593	-4.47434	-3.22108	11.1461	0.000842101	0.349675	0.0497603
ENSMUSG00000112041	-1.04003	-2.04096	11.0818	0.000871811	0.349675	0.0497603
5-Htt+/- SA vs 5-Htt+/- C
Ensembl_ID	logFC	logCPM	LR	PValue	FDR	FDR_New
ENSMUSG00000101878	-8.30342	-0.53584	20.3334	6.50539e-06	0.0148916	0.00965399
ENSMUSG00000084349	-6.61291	-1.40791	18.2381	1.94943e-05	0.0322534	0.0123962
ENSMUSG00000062017	4.92672	-1.60866	17.2131	3.3413e-05	0.0465532	0.0123962
ENSMUSG00000058922	6.9448	-0.0296739	17.2952	3.19989e-05	0.0465532	0.0123962
ENSMUSG00000030911	1.96987	-0.997168	16.0535	6.15773e-05	0.0649481	0.0151288
ENSMUSG00000019982	-3.55039	1.81708	15.674	7.52503e-05	0.0696445	0.0151288
ENSMUSG00000064758	6.38685	-1.92568	15.5218	8.15571e-05	0.0696445	0.0151288
ENSMUSG00000097565	-6.08597	-2.92391	15.5239	8.14679e-05	0.0696445	0.0151288
ENSMUSG00000105340	-5.76934	-1.26446	14.9434	0.000110783	0.0814623	0.0164402
ENSMUSG00000068396	-5.8596	-3.37759	15.1378	9.99409e-05	0.0814623	0.0164402
ENSMUSG00000078636	-5.74721	-2.46532	14.313	0.00015479	0.0999417	0.0208826
ENSMUSG00000026247	-2.11693	2.27333	13.199	0.000280105	0.143174	0.0346396
ENSMUSG00000038115	-0.808265	1.67855	12.9899	0.000313184	0.151925	0.0348159
ENSMUSG00000065007	-5.27636	-2.88369	12.9007	0.000328452	0.151925	0.0348159
ENSMUSG00000081201	5.57559	-1.99355	12.4993	0.000407099	0.173584	0.037846
ENSMUSG00000084128	-3.91665	-1.29642	12.495	0.000408043	0.173584	0.037846
ENSMUSG00000094974	-4.45995	-3.617	12.2533	0.000464427	0.186631	0.0405418
ENSMUSG00000086998	-4.98657	-2.50683	11.3198	0.000766843	0.223075	0.0414417
ENSMUSG00000085987	-2.71831	-3.06476	11.2107	0.000813273	0.223616	0.0414417
ENSMUSG00000085095	1.24225	0.0233214	11.3626	0.00074939	0.223075	0.0414417
ENSMUSG00000085783	5.27358	-2.99028	11.1939	0.000820658	0.223616	0.0414417
ENSMUSG00000028167	-0.605109	0.113623	11.5978	0.000660297	0.223075	0.0414417
ENSMUSG00000117084	-1.03128	-0.870589	11.3391	0.000758932	0.223075	0.0414417
ENSMUSG00000086447	-2.83719	-0.436287	11.4482	0.000715643	0.223075	0.0414417
ENSMUSG00000113895	-3.06182	-2.95858	11.7432	0.000610669	0.221447	0.0414417
ENSMUSG00000115823	-2.54085	-2.55775	11.1556	0.00083777	0.224015	0.0414417
ENSMUSG00000062758	-4.97231	-3.56676	11.9425	0.000548668	0.20546	0.0414417
ENSMUSG00000113512	-4.55574	-3.27125	11.6047	0.000657844	0.223075	0.0414417
ENSMUSG00000094487	5.79955	-2.44423	11.9429	0.000548553	0.20546	0.0414417
ENSMUSG00000035539	-1.34945	-0.764692	11.7091	0.000621956	0.222492	0.0414417
ENSMUSG00000074240	2.6177	-3.4418	11.0638	0.000880295	0.226751	0.0421406
ENSMUSG00000045391	4.19891	-3.53593	10.8864	0.000968715	0.228497	0.0449242
ENSMUSG00000073795	-0.801025	-0.898058	10.7669	0.00103331	0.228497	0.0464675
5-Htt+/- SU vs 5-Htt+/- C
Ensembl_ID	logFC	logCPM	LR	PValue	FDR	FDR_New
ENSMUSG00000096271	-6.9763	-2.13992	20.5419	5.83409e-06	0.019305	0.00865779
ENSMUSG00000057606	2.93483	-0.604273	18.5514	1.65381e-05	0.0397996	0.0122712
ENSMUSG00000109096	-0.761856	-0.381649	17.4853	2.89531e-05	0.0450851	0.0143221
ENSMUSG00000090381	0.267678	3.54638	16.6342	4.53271e-05	0.0559208	0.0168163
ENSMUSG00000050201	-2.76953	-0.855733	15.7393	7.26978e-05	0.0712762	0.0215767
ENSMUSG00000098078	-5.57601	-2.81257	14.7735	0.000121228	0.0833198	0.0227267
ENSMUSG00000025962	0.275545	4.70504	14.5316	0.000137831	0.087791	0.0227267
ENSMUSG00000044006	-0.651096	0.143885	15.1119	0.000101322	0.0788847	0.0227267
ENSMUSG00000083422	1.68434	-2.4555	14.68	0.000127389	0.0843062	0.0227267
ENSMUSG00000050974	4.75807	-3.5151	13.9641	0.000186338	0.101774	0.0262692
ENSMUSG00000081201	6.21884	-1.99355	13.8814	0.000194717	0.103091	0.0262692
ENSMUSG00000052248	-1.55294	1.98103	13.5721	0.000229568	0.109974	0.0283898
ENSMUSG00000106244	-1.68071	-2.52853	13.2679	0.000269992	0.11912	0.0308206
ENSMUSG00000081772	5.93043	-2.70948	13.0525	0.000302882	0.127654	0.0317781
ENSMUSG00000114433	-0.838771	0.973047	12.8733	0.0003333	0.133204	0.0317781
ENSMUSG00000098149	0.852705	-0.900092	12.8217	0.000342621	0.133204	0.0317781
ENSMUSG00000093392	-4.96763	-3.14579	12.4162	0.000425626	0.151411	0.0371547
ENSMUSG00000027367	0.216542	6.98951	12.1435	0.000492598	0.154914	0.040073
ENSMUSG00000018239	0.378028	2.60812	12.0676	0.000513064	0.157928	0.040073
ENSMUSG00000040569	-1.61063	0.0754779	11.9522	0.000545815	0.159962	0.0404995
ENSMUSG00000097544	-4.74511	-3.01297	11.8227	0.000585142	0.165595	0.0411691
ENSMUSG00000114602	-0.822465	-1.11176	11.6058	0.000657455	0.171222	0.0411691
ENSMUSG00000054277	0.312649	4.02183	11.632	0.000648262	0.171222	0.0411691
ENSMUSG00000105846	-1.57735	-2.81346	11.5823	0.000665808	0.171222	0.0411691
ENSMUSG00000030754	0.171518	6.2471	11.487	0.000700833	0.17669	0.0416014
ENSMUSG00000113664	-4.91304	-2.79118	11.3612	0.000749951	0.184896	0.0428049
ENSMUSG00000035472	-1.21801	-1.28201	11.2684	0.000788393	0.184896	0.0433324
ENSMUSG00000091594	3.76175	0.287775	11.1006	0.000863011	0.188807	0.0441624
ENSMUSG00000069248	2.60041	-2.9829	11.1207	0.000853683	0.188323	0.0441624
ENSMUSG00000054690	0.428253	2.24088	10.8967	0.000963353	0.191743	0.0476539
ENSMUSG00000040389	0.165848	7.53996	10.8249	0.00100146	0.196374	0.0479407
ENSMUSG00000087084	-1.11937	-2.26437	10.7337	0.00105202	0.201804	0.0487872
ENSMUSG00000098720	-1.6274	-2.96143	10.6508	0.00110026	0.202842	0.0494782
ENSMUSG00000085783	5.28446	-2.99028	10.4438	0.00123062	0.208826	0.0498363
ENSMUSG00000018736	0.168354	6.3115	10.4876	0.00120179	0.206582	0.0498363
ENSMUSG00000048938	-1.67964	-2.82731	10.3767	0.00127613	0.210872	0.0498363
ENSMUSG00000093565	0.546599	0.181649	10.405	0.00125678	0.210566	0.0498363
ENSMUSG00000097973	0.729946	-0.865678	10.5458	0.00116453	0.204155	0.0498363
5-Htt+/+ SA / 5-Htt+/+ C vs 5-Htt+/+ SU / 5-Htt+/+ C
Ensembl_ID	logFC	logCPM	LR	PValue	FDR	FDR_New
ENSMUSG00000032889	-7.14766	-0.219233	36.3816	1.62225e-09	4.29442e-05	2.40742e-06
ENSMUSG00000075609	-8.45455	-0.434075	24.8903	6.0687e-07	0.00618079	0.00034649
ENSMUSG00000058794	-3.19036	-3.17565	24.6139	7.00452e-07	0.00618079	0.00034649
ENSMUSG00000058922	8.35725	-0.0296739	22.3774	2.23989e-06	0.0148236	0.000831001
ENSMUSG00000074210	7.52245	-1.1947	21.5504	3.44647e-06	0.018247	0.00102291
ENSMUSG00000096271	-7.30163	-2.13992	20.6693	5.45848e-06	0.0201662	0.0011305
ENSMUSG00000094452	-7.29047	-0.667232	20.5371	5.84865e-06	0.0201662	0.0011305
ENSMUSG00000091135	5.03241	-2.87586	20.3502	6.44855e-06	0.0201662	0.0011305
ENSMUSG00000074912	-3.00776	-2.9709	20.233	6.85613e-06	0.0201662	0.0011305
ENSMUSG00000112650	-3.99628	-1.94768	19.6574	9.26433e-06	0.022295	0.00124984
ENSMUSG00000095752	-7.09726	-0.819177	19.8379	8.42939e-06	0.022295	0.00124984
ENSMUSG00000078377	7.06227	-0.857446	19.4845	1.0142e-05	0.0223732	0.00125422
ENSMUSG00000099322	-6.99494	-1.62969	19.2056	1.17367e-05	0.0238995	0.00133979
ENSMUSG00000081201	6.71123	-1.99355	18.4293	1.76324e-05	0.0259314	0.0014537
ENSMUSG00000062353	-4.68772	4.29922	18.4722	1.72398e-05	0.0259314	0.0014537
ENSMUSG00000027274	-0.546219	4.5515	18.6894	1.53839e-05	0.0259314	0.0014537
ENSMUSG00000086441	2.65608	-3.16588	18.5398	1.66393e-05	0.0259314	0.0014537
ENSMUSG00000094938	-6.94785	-1.41076	18.733	1.50359e-05	0.0259314	0.0014537
ENSMUSG00000115423	0.806475	2.83354	18.2163	1.97181e-05	0.0274725	0.00154008
ENSMUSG00000036826	-6.57629	-1.92954	17.8049	2.44756e-05	0.0323959	0.00181609
ENSMUSG00000081375	2.67292	-3.08074	17.6571	2.6453e-05	0.0333459	0.00186935
ENSMUSG00000094229	-6.52648	-0.881156	17.5437	2.80776e-05	0.033785	0.00189396
ENSMUSG00000102134	-2.23598	-2.91335	17.3283	3.14464e-05	0.0346854	0.00194444
ENSMUSG00000095894	2.6203	-3.07687	17.333	3.13687e-05	0.0346854	0.00194444
ENSMUSG00000113664	-6.40467	-2.79118	16.7615	4.23844e-05	0.0431538	0.00251594
ENSMUSG00000068200	5.93983	-2.94644	16.1677	5.7975e-05	0.0539765	0.00330903
ENSMUSG00000039021	1.08683	-0.052855	15.6512	7.61628e-05	0.0630057	0.00403663
ENSMUSG00000044162	1.95006	-2.63278	15.695	7.44193e-05	0.0630057	0.00403663
ENSMUSG00000041268	-0.217729	8.61645	15.5797	7.90978e-05	0.0634508	0.00404763
ENSMUSG00000113820	2.93613	-2.99353	15.2063	9.63797e-05	0.0720406	0.00455597
ENSMUSG00000104642	4.57786	-3.27723	15.1454	9.95384e-05	0.0720406	0.00455597
ENSMUSG00000005320	-2.70704	-2.93431	15.0636	0.000103946	0.0720406	0.00455597
ENSMUSG00000040605	1.38323	2.36923	15.0439	0.000105041	0.0720406	0.00455597
ENSMUSG00000005883	2.40284	-1.94486	15.2419	9.45834e-05	0.0720406	0.00455597
ENSMUSG00000071532	-5.99347	-3.0062	15.001	0.000107452	0.0720406	0.00455597
ENSMUSG00000114293	-0.986932	0.596365	14.8845	0.000114298	0.0720406	0.00458429
ENSMUSG00000057244	-4.60237	-3.38698	14.9234	0.000111966	0.0720406	0.00458429
ENSMUSG00000094103	5.83721	-3.33187	14.8037	0.000119301	0.0734453	0.00465904
ENSMUSG00000041498	-3.39223	1.27308	14.657	0.000128951	0.0742088	0.00466741
ENSMUSG00000097919	-5.63868	-2.67893	14.6722	0.000127916	0.0742088	0.00466741
ENSMUSG00000085783	-5.75736	-2.99028	14.7166	0.00012494	0.0742088	0.00466741
ENSMUSG00000068391	-0.366614	2.90295	14.512	0.000139268	0.0784403	0.00492079
ENSMUSG00000114073	4.15858	-3.51918	14.3642	0.000150635	0.0830754	0.00519867
ENSMUSG00000082107	0.844155	-0.736376	14.1888	0.000165356	0.0893325	0.00557699
ENSMUSG00000106978	-2.24601	1.82745	14.0214	0.000180738	0.0946118	0.00596034
ENSMUSG00000022383	1.30133	1.47482	13.9345	0.000189288	0.0963623	0.0061066
ENSMUSG00000018651	0.263163	4.49916	13.7471	0.000209145	0.104462	0.00660365
ENSMUSG00000065368	-5.48637	-1.65039	13.2866	0.000267311	0.127411	0.00826438
ENSMUSG00000031684	1.37718	2.94418	13.2197	0.000277023	0.127411	0.00828536
ENSMUSG00000107660	-5.38615	-3.06393	13.2053	0.000279156	0.127411	0.00828536
ENSMUSG00000050974	4.38146	-3.5151	13.074	0.000299419	0.132104	0.00854497
ENSMUSG00000037533	-0.252848	6.00128	13.0909	0.000296733	0.132104	0.00854497
ENSMUSG00000092103	1.48789	-2.02953	12.9932	0.00031263	0.135671	0.00875365
ENSMUSG00000103018	-5.03569	-3.70618	12.6325	0.000379092	0.159935	0.0102699
ENSMUSG00000089922	-0.417361	1.94235	12.625	0.000380624	0.159935	0.0102699
ENSMUSG00000112041	1.12278	-2.04096	12.5419	0.000397926	0.1625	0.010545
ENSMUSG00000058700	2.17088	-2.81994	12.4167	0.000425521	0.170673	0.0110785
ENSMUSG00000106623	-1.58164	-2.66531	12.3441	0.00044238	0.172006	0.0112233
ENSMUSG00000109855	2.98223	-3.39959	12.2658	0.000461334	0.172006	0.0112233
ENSMUSG00000100550	1.13101	0.512777	12.2998	0.000453014	0.172006	0.0112233
ENSMUSG00000110298	1.16491	-0.684291	12.2745	0.000459178	0.172006	0.0112233
ENSMUSG00000033177	1.68638	0.602071	11.9468	0.000547415	0.197898	0.013031
ENSMUSG00000043618	-4.97749	-1.50269	11.9272	0.000553204	0.197898	0.013031
ENSMUSG00000029790	0.483424	2.58067	11.861	0.000573221	0.198013	0.0130871
ENSMUSG00000044702	0.701031	0.551253	11.879	0.000567709	0.198013	0.0130871
ENSMUSG00000079402	4.79186	-3.59365	11.7805	0.000598541	0.198013	0.0132138
ENSMUSG00000028492	-3.92738	-3.89116	11.7669	0.000602925	0.198013	0.0132138
ENSMUSG00000035228	-0.259724	4.37326	11.759	0.000605484	0.198013	0.0132138
ENSMUSG00000074228	-0.843052	0.75212	11.5851	0.00066483	0.209517	0.0140944
ENSMUSG00000102243	-1.61675	-2.92684	11.5881	0.000663745	0.209517	0.0140944
ENSMUSG00000025226	-0.248011	3.21859	11.5106	0.000691989	0.215444	0.0144636
ENSMUSG00000047146	-0.564275	4.03721	11.4355	0.000720535	0.216414	0.0145912
ENSMUSG00000097101	-2.24463	-1.07814	11.4174	0.000727592	0.216414	0.0145912
ENSMUSG00000057228	1.38245	-2.14535	11.468	0.000708056	0.215444	0.0145912
ENSMUSG00000020723	0.329369	3.83195	11.3164	0.000768253	0.223486	0.0152012
ENSMUSG00000025142	0.359826	4.32412	11.2084	0.000814258	0.234294	0.0158995
ENSMUSG00000101009	-2.56825	-0.507702	11.1487	0.000840907	0.23936	0.0162066
ENSMUSG00000030804	4.89139	-2.7577	11.0388	0.000892257	0.251275	0.0169758
ENSMUSG00000074217	-1.77904	-1.56921	10.9313	0.000945552	0.255903	0.01754
ENSMUSG00000114660	4.6469	-3.48164	10.9381	0.00094207	0.255903	0.01754
ENSMUSG00000062593	4.39721	-3.22108	10.897	0.00096321	0.257556	0.017647
ENSMUSG00000084235	0.427142	3.31853	10.7909	0.00102001	0.26193	0.0180675
ENSMUSG00000022876	1.11169	0.539281	10.7425	0.00104704	0.26193	0.0180675
ENSMUSG00000078503	-2.24768	-1.17629	10.7482	0.00104381	0.26193	0.0180675
ENSMUSG00000090891	2.03466	-2.99689	10.7762	0.00102816	0.26193	0.0180675
ENSMUSG00000029363	-0.422879	3.5836	10.7797	0.0010262	0.26193	0.0180675
ENSMUSG00000047894	-1.86938	-2.96193	10.6117	0.00112375	0.276224	0.018977
ENSMUSG00000047502	0.6866	2.54257	10.5882	0.00113811	0.276404	0.018977
ENSMUSG00000109552	-1.75599	-3.02397	10.6065	0.00112693	0.276224	0.018977
ENSMUSG00000020808	1.23852	-1.67767	10.4134	0.00125106	0.301073	0.0206286
ENSMUSG00000110422	1.48496	-2.91896	10.3685	0.0012818	0.302963	0.020676
ENSMUSG00000057262	-4.59997	-3.39421	10.3779	0.00127531	0.302963	0.020676
ENSMUSG00000112323	-1.38832	-2.56522	10.3012	0.00132947	0.308717	0.0212144
ENSMUSG00000108332	-3.49376	-2.68969	10.2178	0.0013909	0.318499	0.0218017
ENSMUSG00000035578	0.551584	2.85088	10.2115	0.00139566	0.318499	0.0218017
ENSMUSG00000108608	4.48031	-1.70133	10.1716	0.00142617	0.322375	0.0220462
ENSMUSG00000025591	-0.170576	3.94979	10.1347	0.00145503	0.323676	0.0221914
ENSMUSG00000098739	-0.66415	0.373748	10.0843	0.00149537	0.324472	0.0221914
ENSMUSG00000084990	-4.59051	-2.69865	10.1166	0.00146936	0.323998	0.0221914
ENSMUSG00000018449	-0.319279	3.13336	10.1022	0.00148095	0.323998	0.0221914
ENSMUSG00000040896	-0.412949	7.0792	10.0011	0.00156447	0.336705	0.0229869
ENSMUSG00000027843	-0.877849	0.231862	9.93062	0.00162551	0.344245	0.0236496
ENSMUSG00000077709	0.973443	-1.66672	9.89998	0.00165281	0.344512	0.0238132
ENSMUSG00000105030	2.07416	-3.05313	9.77273	0.00177119	0.357916	0.0252736
ENSMUSG00000091594	3.3392	0.287775	9.70693	0.00183574	0.36815	0.0259452
ENSMUSG00000107990	-1.21482	-2.35655	9.6431	0.00190064	0.377027	0.026609
ENSMUSG00000080777	-4.3812	-3.25372	9.58388	0.00196293	0.380328	0.0269419
ENSMUSG00000027642	0.237313	6.63409	9.56212	0.00198634	0.380328	0.0269419
ENSMUSG00000068647	-1.04247	-1.64976	9.59351	0.00195266	0.380328	0.0269419
ENSMUSG00000044757	3.96578	-3.54699	9.55225	0.00199704	0.380328	0.0269419
ENSMUSG00000096156	-4.20383	-3.55406	9.46315	0.00209641	0.389186	0.0278562
ENSMUSG00000094200	1.89021	-3.09815	9.45795	0.00210236	0.389186	0.0278562
ENSMUSG00000109129	4.27401	-3.18793	9.42983	0.00213484	0.392455	0.0280363
ENSMUSG00000084349	4.35473	-1.40791	9.38298	0.0021901	0.399836	0.0285097
ENSMUSG00000034738	0.471124	1.33915	9.33077	0.00225338	0.408572	0.0290784
ENSMUSG00000027215	0.392395	3.63781	9.31009	0.00227895	0.408818	0.0291549
ENSMUSG00000037972	-0.144692	7.69311	9.26997	0.00232941	0.413853	0.0295457
ENSMUSG00000107647	-1.11601	-2.3477	9.23975	0.00236817	0.417935	0.0297827
ENSMUSG00000110559	-0.545218	-0.400918	9.1991	0.00242134	0.418208	0.0299765
ENSMUSG00000070284	-0.60436	3.42775	9.19711	0.00242397	0.418208	0.0299765
ENSMUSG00000091083	4.25125	-3.54647	9.15081	0.00248608	0.421868	0.0302405
ENSMUSG00000041578	1.48483	-1.57087	9.15382	0.00248199	0.421868	0.0302405
ENSMUSG00000104784	0.654954	-0.803068	9.10782	0.00254519	0.428982	0.0307078
ENSMUSG00000107368	1.32794	-2.60211	9.06252	0.00260903	0.428982	0.0312242
ENSMUSG00000048191	0.607356	0.792301	9.03623	0.00264681	0.429723	0.0312417
ENSMUSG00000024295	1.32806	-2.91269	9.01865	0.00267238	0.429723	0.0312417
ENSMUSG00000103722	-0.861331	-1.10498	9.00345	0.0026947	0.429723	0.0312417
ENSMUSG00000028792	0.301608	3.9475	9.01079	0.00268391	0.429723	0.0312417
ENSMUSG00000046974	0.883248	-1.89848	8.91266	0.002832	0.440993	0.032579
ENSMUSG00000032431	0.43908	1.78683	8.8985	0.00285405	0.441827	0.0325801
ENSMUSG00000098318	2.23131	1.47852	8.8664	0.00290468	0.447051	0.0329049
ENSMUSG00000113884	-1.73912	-2.90017	8.78509	0.00303703	0.454216	0.0336339
ENSMUSG00000117314	-3.34205	-2.99594	8.80977	0.00299621	0.454216	0.0336339
ENSMUSG00000114041	-1.88313	-2.75906	8.7929	0.00302405	0.454216	0.0336339
ENSMUSG00000103072	2.3831	-3.13807	8.74152	0.00311045	0.457444	0.0339405
ENSMUSG00000068252	-3.8614	-3.53355	8.74583	0.00310311	0.457444	0.0339405
ENSMUSG00000109891	-0.972801	-1.68847	8.66639	0.00324133	0.469728	0.0351104
ENSMUSG00000039084	0.810097	-1.45841	8.62923	0.00330812	0.472735	0.035462
ENSMUSG00000100354	-1.29134	-2.7251	8.62183	0.00332157	0.472735	0.035462
ENSMUSG00000028687	0.78472	0.489521	8.55243	0.00345062	0.480089	0.0362004
ENSMUSG00000102827	2.85886	-2.09681	8.56751	0.00342215	0.480089	0.0362004
ENSMUSG00000006784	0.582537	0.69657	8.54542	0.00346392	0.480089	0.0362004
ENSMUSG00000079644	1.96682	-2.99795	8.49729	0.00355676	0.490388	0.0369107
ENSMUSG00000073724	1.11187	-2.20397	8.46985	0.00361081	0.49526	0.0372114
ENSMUSG00000083086	2.00895	-2.95187	8.41339	0.00372467	0.505638	0.03812
ENSMUSG00000089886	0.663983	-1.32833	8.3384	0.00388159	0.507049	0.0387212
ENSMUSG00000107806	3.97565	-3.40503	8.3355	0.00388778	0.507049	0.0387212
ENSMUSG00000102064	-0.600724	-0.603758	8.3448	0.00386794	0.507049	0.0387212
ENSMUSG00000021506	1.92534	-2.91372	8.36267	0.00383007	0.507049	0.0387212
ENSMUSG00000094551	-0.994024	-2.01117	8.27302	0.00402385	0.521656	0.0398093
ENSMUSG00000113847	-0.598548	2.92182	8.20141	0.00418578	0.529072	0.0405994
ENSMUSG00000085297	3.39552	-3.66972	8.22112	0.00414057	0.529072	0.0405994
ENSMUSG00000040888	-0.193652	3.19541	8.20716	0.00417254	0.529072	0.0405994
ENSMUSG00000049881	0.339143	3.03635	8.17434	0.00424872	0.529072	0.0407577
ENSMUSG00000109320	-1.1667	-2.64821	8.17079	0.00425704	0.529072	0.0407577
ENSMUSG00000045514	-1.33739	-2.91482	8.11932	0.00437961	0.532349	0.0413648
ENSMUSG00000022061	0.49241	-0.159895	8.11439	0.00439152	0.532349	0.0413648
ENSMUSG00000107253	3.64369	-3.1548	8.10922	0.00440406	0.532349	0.0413648
ENSMUSG00000067006	-1.8033	-2.82063	8.0917	0.00444685	0.535077	0.0414745
ENSMUSG00000083019	-2.24658	-2.96557	8.08162	0.00447165	0.535123	0.0414745
ENSMUSG00000024672	1.10125	-1.03548	8.05889	0.00452809	0.535123	0.0414795
ENSMUSG00000027933	0.19615	6.36918	8.06288	0.00451812	0.535123	0.0414795
ENSMUSG00000025351	0.219637	5.24666	8.03282	0.00459373	0.536024	0.0418227
ENSMUSG00000085538	-1.61728	-3.06152	7.98353	0.00472049	0.54568	0.0427147
ENSMUSG00000037106	1.15309	-1.98495	7.96742	0.00476269	0.545792	0.0428353
ENSMUSG00000110170	0.661598	-0.549553	7.95624	0.00479218	0.546805	0.042841
ENSMUSG00000032454	3.31772	-3.69144	7.91037	0.00491521	0.558433	0.0436777
ENSMUSG00000070822	0.201354	4.75413	7.84745	0.00508925	0.558651	0.0444262
ENSMUSG00000058019	0.745426	-0.585275	7.86686	0.00503491	0.558651	0.0444262
ENSMUSG00000000948	-0.395561	4.0123	7.85254	0.00507493	0.558651	0.0444262
ENSMUSG00000018907	-2.30779	-2.21871	7.83332	0.00512919	0.558651	0.0445109
ENSMUSG00000091061	1.39143	-2.78692	7.82286	0.00515894	0.558651	0.0445109
ENSMUSG00000059305	1.05397	-2.22504	7.80818	0.00520104	0.559682	0.0446147
ENSMUSG00000009108	1.14214	-2.25258	7.75747	0.00534909	0.563386	0.0448904
ENSMUSG00000091649	1.15445	-2.53431	7.76357	0.00533104	0.563386	0.0448904
ENSMUSG00000079036	-0.24958	4.07699	7.75704	0.00535036	0.563386	0.0448904
ENSMUSG00000042812	0.568462	-0.701292	7.74623	0.00538249	0.563386	0.0448904
ENSMUSG00000059195	-0.528224	6.216	7.74558	0.00538443	0.563386	0.0448904
ENSMUSG00000020841	-0.213195	7.1785	7.70419	0.00550927	0.563466	0.0451997
ENSMUSG00000087579	0.486182	1.88512	7.70617	0.00550324	0.563466	0.0451997
ENSMUSG00000021791	0.837731	-1.86895	7.703	0.0055129	0.563466	0.0451997
ENSMUSG00000038859	0.791491	0.496448	7.65962	0.00564703	0.565221	0.046045
ENSMUSG00000021519	-0.309461	4.48982	7.61232	0.00579709	0.565221	0.0465797
ENSMUSG00000020868	-0.257861	4.26241	7.59868	0.00584112	0.565221	0.0465797
ENSMUSG00000048120	0.541222	3.67621	7.58992	0.00586954	0.565221	0.0465797
ENSMUSG00000034706	0.782198	0.776133	7.61834	0.00577775	0.565221	0.0465797
ENSMUSG00000038172	-0.167267	6.08113	7.59813	0.0058429	0.565221	0.0465797
ENSMUSG00000109509	-3.75874	-2.66488	7.54951	0.00600264	0.565221	0.0473211
ENSMUSG00000070047	0.238396	5.59062	7.54229	0.00602674	0.565221	0.0473211
ENSMUSG00000058873	3.93455	-3.71627	7.51156	0.00613041	0.56545	0.047383
ENSMUSG00000016239	-0.263161	3.39143	7.52369	0.00608928	0.565221	0.047383
ENSMUSG00000087254	-1.18484	-2.49098	7.51893	0.00610539	0.565221	0.047383
ENSMUSG00000052302	-0.190906	6.16735	7.48204	0.00623174	0.569441	0.0474744
ENSMUSG00000094083	-1.15189	-2.22313	7.48017	0.00623821	0.569441	0.0474744
ENSMUSG00000052926	-0.210136	3.7162	7.49184	0.00619792	0.569441	0.0474744
ENSMUSG00000006574	2.1638	-1.36192	7.46682	0.00628466	0.570673	0.0475838
ENSMUSG00000037953	-1.26932	-2.75482	7.41794	0.00645766	0.579482	0.0483999
ENSMUSG00000057788	0.316822	4.4502	7.42012	0.00644985	0.579482	0.0483999
ENSMUSG00000085900	-1.77473	-3.33554	7.38431	0.00657953	0.58252	0.0485772
ENSMUSG00000097554	0.401197	8.07189	7.39313	0.00654736	0.581617	0.0485772
ENSMUSG00000032221	0.316603	2.5551	7.40041	0.00652089	0.581617	0.0485772
ENSMUSG00000063683	0.866426	-0.823587	7.33487	0.00676297	0.58458	0.0491567
ENSMUSG00000066892	0.357049	3.63644	7.31352	0.00684377	0.58458	0.0491567
ENSMUSG00000059658	-2.02272	-3.03526	7.3076	0.00686637	0.58458	0.0491567
ENSMUSG00000025279	1.28931	-2.3693	7.32994	0.00678153	0.58458	0.0491567
ENSMUSG00000105224	1.52169	-2.96933	7.29531	0.00691349	0.58458	0.0491567
ENSMUSG00000099608	-0.27032	1.97923	7.32469	0.00680136	0.58458	0.0491567
ENSMUSG00000111942	-3.59969	0.0445427	7.2893	0.00693664	0.58458	0.0491567
ENSMUSG00000073131	-0.20414	5.94159	7.29674	0.00690798	0.58458	0.0491567
ENSMUSG00000030271	-0.332029	2.07302	7.28426	0.00695613	0.58458	0.0491567
ENSMUSG00000097874	1.30574	-2.50353	7.2586	0.00705623	0.587464	0.0496277
5-Htt+/+ SA / 5-Htt+/+ C vs 5-Htt+/+ SU / 5-Htt+/+ C vs 5-Htt+/- SA / 5-Htt+/- C vs 5-Htt+/- SU / 5-Htt+/- C
Ensembl_ID	logFC	logCPM	LR	PValue	FDR
ENSMUSG00000096271	-12.6547	-2.13992	32.9437	9.48652e-09	0.000251127
ENSMUSG00000094452	-11.2639	-0.667232	29.9762	4.37391e-08	0.000578931
ENSMUSG00000032889	-7.41704	-0.219233	28.6889	8.49903e-08	0.000591664
ENSMUSG00000050974	9.03647	-3.5151	28.2144	1.08596e-07	0.000591664
ENSMUSG00000115293	-10.5579	-1.9156	28.1589	1.11753e-07	0.000591664
ENSMUSG00000113664	-10.442	-2.79118	26.5713	2.53987e-07	0.00111023
ENSMUSG00000084349	10.9104	-1.40791	26.2915	2.93579e-07	0.00111023
ENSMUSG00000075609	-9.71979	-0.434075	23.2574	1.41708e-06	0.00426018
ENSMUSG00000094103	9.6551	-3.33187	23.2153	1.44838e-06	0.00426018
ENSMUSG00000041498	-5.68377	1.27308	22.8633	1.73944e-06	0.00460465
ENSMUSG00000079402	8.82813	-3.59365	21.963	2.7796e-06	0.00668924
ENSMUSG00000094229	-8.6615	-0.881156	19.9936	7.77001e-06	0.01665
ENSMUSG00000030804	8.75604	-2.7577	19.7669	8.74833e-06	0.01665
ENSMUSG00000091135	6.05776	-2.87586	19.7545	8.80551e-06	0.01665
ENSMUSG00000050201	-4.13098	-0.855733	18.1982	1.99068e-05	0.0325432
ENSMUSG00000108608	8.36419	-1.70133	18.1651	2.02555e-05	0.0325432
ENSMUSG00000099322	-8.13563	-1.62969	18.1056	2.08989e-05	0.0325432
ENSMUSG00000078377	7.69657	-0.857446	17.7514	2.51737e-05	0.0370221
ENSMUSG00000028492	-6.53121	-3.89116	17.1815	3.39721e-05	0.0448318
ENSMUSG00000101878	7.67498	-0.53584	17.1521	3.45022e-05	0.0448318
ENSMUSG00000063704	1.97185	-0.27894	17.07	3.60272e-05	0.0448318
ENSMUSG00000106623	-2.37707	-2.66531	17.0062	3.72582e-05	0.0448318
ENSMUSG00000086998	7.68768	-2.50683	16.7654	4.22974e-05	0.0486825
5-Htt+/- SA / 5-Htt+/- C vs 5-Htt+/- SU / 5-Htt+/- C
Ensembl_ID	logFC	logCPM	LR	PValue	FDR	FDR_New
ENSMUSG00000057606	-3.15808	-0.604273	27.2287	1.80755e-07	0.00478494	0.00026824
ENSMUSG00000115293	7.56027	-1.9156	24.1861	8.74605e-07	0.00816612	0.000457786
ENSMUSG00000101878	-8.21634	-0.53584	24.0773	9.25444e-07	0.00816612	0.000457786
ENSMUSG00000030911	2.09967	-0.997168	23.3109	1.37814e-06	0.0091205	0.000511288
ENSMUSG00000062017	4.75079	-1.60866	20.6543	5.50138e-06	0.0242721	0.00136067
ENSMUSG00000034194	0.419931	3.68119	20.9722	4.65995e-06	0.0242721	0.00136067
ENSMUSG00000084349	-6.55566	-1.40791	18.1799	2.0099e-05	0.0644169	0.00361116
ENSMUSG00000050201	2.87444	-0.855733	18.1764	2.01359e-05	0.0644169	0.00361116
ENSMUSG00000085095	1.33881	0.0233214	18.009	2.19869e-05	0.0644169	0.00361116
ENSMUSG00000116461	6.39548	-2.40141	17.8159	2.4334e-05	0.0644169	0.00361116
ENSMUSG00000081772	-6.19459	-2.70948	17.1866	3.38816e-05	0.0815377	0.00457094
ENSMUSG00000086998	-6.16227	-2.50683	16.8724	3.99787e-05	0.088193	0.00494403
ENSMUSG00000052248	1.56934	1.98103	16.015	6.28411e-05	0.119877	0.0067202
ENSMUSG00000082725	5.63954	-3.00661	15.9983	6.33981e-05	0.119877	0.0067202
ENSMUSG00000078636	-5.92739	-2.46532	15.7755	7.13209e-05	0.125867	0.00705601
ENSMUSG00000096699	4.64342	-3.4114	15.3321	9.0171e-05	0.131021	0.00836336
ENSMUSG00000050974	-4.65501	-3.5151	15.0638	0.000103938	0.131021	0.00856907
ENSMUSG00000095538	-5.72308	-2.63649	15.0699	0.0001036	0.131021	0.00856907
ENSMUSG00000106244	1.6314	-2.52853	14.8932	0.000113772	0.136899	0.00888621
ENSMUSG00000043795	-1.79923	-1.80181	14.669	0.000128135	0.141333	0.00950764
ENSMUSG00000107553	0.742479	-0.83631	14.491	0.000140835	0.143961	0.00995231
ENSMUSG00000019982	-3.20915	1.81708	14.231	0.000161683	0.144479	0.0101243
ENSMUSG00000105340	-5.73286	-1.26446	14.2073	0.000163735	0.144479	0.0101243
ENSMUSG00000048938	1.76792	-2.82731	14.2501	0.000160053	0.144479	0.0101243
ENSMUSG00000098078	5.0295	-2.81257	12.9561	0.000318878	0.258512	0.0189286
ENSMUSG00000029591	0.899783	0.215939	12.7636	0.000353421	0.27517	0.0201722
ENSMUSG00000065007	-5.12314	-2.88369	12.6745	0.000370686	0.280366	0.020374
ENSMUSG00000063704	-1.16131	-0.27894	12.3945	0.000430606	0.292282	0.0213006
ENSMUSG00000111028	-2.71309	-2.84271	12.4259	0.000423421	0.292282	0.0213006
ENSMUSG00000096327	1.81865	-2.74363	12.5209	0.000402435	0.287926	0.0213006
ENSMUSG00000074280	-0.490472	2.74431	12.2304	0.000470184	0.311167	0.0225081
ENSMUSG00000092360	-4.86791	-2.69574	12.0731	0.00051154	0.32866	0.0237227
ENSMUSG00000063689	-1.42295	-2.7103	11.9426	0.000548644	0.330084	0.0246723
ENSMUSG00000019836	-4.77304	-3.27174	11.7879	0.000596178	0.343088	0.0260214
ENSMUSG00000096271	5.35309	-2.13992	11.5214	0.000688001	0.371511	0.0275944
ENSMUSG00000097544	4.45951	-3.01297	11.5431	0.000680022	0.371511	0.0275944
ENSMUSG00000097493	0.836734	2.25764	11.5308	0.000684534	0.371511	0.0275944
ENSMUSG00000062518	2.60491	-2.66988	11.0676	0.000878476	0.45598	0.0343068
ENSMUSG00000049723	0.547242	0.102665	10.9011	0.000961076	0.462574	0.0347862
ENSMUSG00000103168	0.38546	1.00858	10.9879	0.000917107	0.458069	0.0347862
ENSMUSG00000076315	1.13026	-2.15036	10.9242	0.000949162	0.462574	0.0347862
ENSMUSG00000079402	-4.03627	-3.59365	10.8019	0.00101397	0.479317	0.0358269
ENSMUSG00000093392	4.36476	-3.14579	10.6694	0.0010892	0.505848	0.0375901
ENSMUSG00000089711	1.17328	-2.06499	10.5359	0.0011708	0.53437	0.0394879
ENSMUSG00000025962	-0.216098	4.70504	10.4458	0.00122929	0.551554	0.0405392
ENSMUSG00000103548	3.82919	-3.71714	9.93508	0.00162158	0.60174	0.0445635
ENSMUSG00000112776	-1.69294	-3.01319	10.1032	0.00148011	0.60174	0.0445635
ENSMUSG00000064844	-1.43386	-2.98865	10.1267	0.00146134	0.60174	0.0445635
ENSMUSG00000085928	0.980792	-0.995545	10.2155	0.00139263	0.60174	0.0445635
ENSMUSG00000089924	-1.31708	-2.7599	10.0604	0.00151492	0.60174	0.0445635
ENSMUSG00000066672	-1.71374	-3.12274	9.94701	0.0016111	0.60174	0.0445635
ENSMUSG00000113322	-4.64305	-2.68211	10.1167	0.00146928	0.60174	0.0445635
ENSMUSG00000102759	-1.20268	-2.65035	10.0322	0.00153829	0.60174	0.0445635
ENSMUSG00000066543	-4.19155	-3.41183	9.9628	0.00159735	0.60174	0.0445635
ENSMUSG00000101517	-0.698447	-1.14251	9.85834	0.00169064	0.60174	0.0451782
ENSMUSG00000082277	-0.875692	-1.78684	9.84295	0.00170484	0.60174	0.0451782
ENSMUSG00000094452	3.97346	-0.667232	9.49972	0.00205503	0.625295	0.0469179
ENSMUSG00000021877	-0.268069	6.55252	9.52219	0.00203002	0.625295	0.0469179
ENSMUSG00000109096	0.531581	-0.381649	9.66788	0.00187518	0.625202	0.0469179
ENSMUSG00000037159	1.62831	-2.65951	9.68588	0.0018569	0.625202	0.0469179
ENSMUSG00000031027	-0.461358	0.482916	9.65599	0.00188736	0.625202	0.0469179
ENSMUSG00000092574	-4.25688	-3.52494	9.51597	0.00203692	0.625295	0.0469179
ENSMUSG00000029863	0.401706	3.73887	9.63118	0.00191301	0.625202	0.0469179
ENSMUSG00000024901	0.221089	4.32265	9.57835	0.00196885	0.625295	0.0469179
ENSMUSG00000020926	0.243125	7.71766	9.51113	0.00204229	0.625295	0.0469179
ENSMUSG00000032271	-0.57123	-0.0767933	9.46984	0.00208878	0.628342	0.0469658
ENSMUSG00000031367	-0.159214	5.54998	9.41311	0.0021544	0.630393	0.0477183
ENSMUSG00000113664	4.03732	-2.79118	9.37364	0.00220128	0.630393	0.0478442
ENSMUSG00000094487	3.8064	-2.44423	9.35436	0.00222456	0.630393	0.0478442
ENSMUSG00000076366	3.49274	-3.85576	9.23594	0.00237311	0.634808	0.0482616
ENSMUSG00000040694	-0.87194	-1.80427	9.24632	0.0023597	0.634808	0.0482616
ENSMUSG00000040856	-0.606027	3.02798	9.24899	0.00235625	0.634808	0.0482616
ENSMUSG00000092281	-2.75537	-3.49185	9.23521	0.00237406	0.634808	0.0482616
ENSMUSG00000087116	1.40136	-2.82473	9.20136	0.00241835	0.638577	0.0484978
ENSMUSG00000116114	1.95057	-2.01772	9.09622	0.00256139	0.63967	0.048732
ENSMUSG00000102287	1.52446	-3.1185	9.128	0.00251727	0.638577	0.048732
ENSMUSG00000108467	1.31664	-2.9972	9.11668	0.00253289	0.638577	0.048732
ENSMUSG00000115114	2.90653	-1.4193	9.15733	0.00247724	0.638577	0.048732
ENSMUSG00000071414	-4.0425	-3.59414	8.98687	0.00271926	0.646434	0.0489003
ENSMUSG00000027868	-1.01847	-0.345712	8.99026	0.00271422	0.646434	0.0489003
ENSMUSG00000042351	1.23813	-1.88989	9.03053	0.00265508	0.646434	0.0489003
ENSMUSG00000040298	0.413128	0.669106	8.97633	0.00273499	0.646434	0.0489003
ENSMUSG00000046312	-0.161891	5.03725	8.99042	0.00271398	0.646434	0.0489003
ENSMUSG00000079362	-4.04091	-2.24193	8.94044	0.00278925	0.653425	0.0492768
