# Supplementary material for: Differential susceptibility to prenatal stress exposure in serotonin transporter-deficient female mice—an epigenetic exploration
Source: Front Neurosci. 2025 Sep 23;19:1633386. doi: 10.3389/fnins.2025.1633386 (PMC12500653; doi:10.3389/fnins.2025.1633386)
Supplement: Supplementary file 5 [file Table_1.xlsx]

## Sheet: Table 1 - ANOVA Gxsoc.behaviour
	Interaction effect of genotype and social susceptibility to prenatal stress
		5Htt+/+												5Htt+/-												Two way ANOVA	Two way ANOVA	Two way ANOVA		Two way ANOVA	Two way ANOVA	Two way ANOVA
	Parameter	Control			Prenatal stress groups									Control			Prenatal stress groups									Interaction genotype * PS	Genotype	PS		Interaction genotype * social susceptibility	Social susceptibility	Genotype
					all prenatal stress			socially affected			socially unaffected						all prenatal stress			socially affected			socially unaffected
	3-Chamber Sociability Test
		N	Mean	SEM	N	Mean	SEM	N	Mean	SEM	N	Mean	SEM	N	Mean	SEM	N	Mean	SEM	N	Mean	SEM	N	Mean	SEM
	Time [s] in target chamber	20	257.40	±15.29	36	233.66	±8.52	10	174.38	±5.78	26	256.46	±7.82	20	279.93	±16.14	42	232.74	±9.33	16	169.81	±5.27	26	271.46	±7.93	F(1.114) = 0.96; p = 0.33	F(1.114)= 0.82; p = 0.37	F(1.114) = 8.81 ; p = 0.004		F(2.112) = 0.57; p = 0.565	F(2.112)= 34.59 ; p < 0.000	F(2.112) = 1.29; p = 0.259
	Elevated Plus Maze
		N	Mean	SEM	N	Mean	SEM	N	Mean	SEM	N	Mean	SEM	N	Mean	SEM	N	Mean	SEM	N	Mean	SEM	N	Mean	SEM
	Time [s] in open arm	19	72.36	±10.76	36	95.11	±9.46	10	127.97	±19.03	26	82.47	±10.02	19	75.64	±8.08	42	106.06	±8.73	16	83.26	±8.34	26	120.09	±12.47	F(1.112) = 0.14; p = 0.712	F(1.112) = 0.47; p = 0.493	F(1.112) = 6.6; p = 0.012		F(2.110) = 5.68; p = 0.004	F(2.110) = 4.2; p = 0.017	F(2.110) = 0.02; p = 0.897
	Time [s] in closed arm	19	146.16	±10.10	36	138.40	±9.31	10	109.73	±14.82	26	149.43	±10.95	19	145.03	±12.25	42	125.13	±7.62	16	140.59	±11.23	26	115.62	±9.88	F(1.112) = 0.36; p = 0.552	F(1.112) = 0.5; p = 0.48	F(1.112) = 1.85; p = 0.177		F(2.110) = 3.64; p = 0.03	F(2.110) = 1.38; p = 0.256	F(2.110) = 0.02; p = 0.890
	Time [s] in center	19	81.49	±6.09	36	66.50	±4.02	10	62.31	±8.39	26	68.11	±4.60	19	79.34	±6.99	42	68.82	±3.72	16	76.16	±5.83	26	64.31	±4.69	F(1.112) = 0.19; p = 0.661	F(1.112) = 0.0003; p = 0.986	F(1.112) = 6.32; p = 0.013		F(2.110) = 1.07; p = 0.345	F(2.110) = 3.52; p = 0.033	F(2.110) = 0.28; p = 0.600
	Distance [mm] in open arm	19	289.03	±35.25	36	383.13	±36.51	10	506.67	±60.54	26	335.61	±41.85	19	307.63	±35.19	42	406.69	±27.06	16	354.18	±38.57	26	439.01	±35.80	F(1.112) = 0.01; p = 0.946	F(1.112) = 0.34; p = 0.564	F(1.112) = 7.03; p = 0.009		F(2.110) = 4.29; p = 0.016	F(2.110) = 4.7; p = 0.011	F(2.110) = 0.085; p = 0.772
	Distance [mm] in closed arm	19	729.59	±39.53	36	703.69	±35.29	10	656.31	±88.36	26	721.92	±35.86	19	720.01	±55.71	42	651.40	±34.07	16	690.84	±51.34	26	627.12	±45.16	F(1.112) = 0.25; p = 0.616	F(1.112) = 0.53; p = 0.468	F(1.112) = 1.24; p= 0.269		F(2.110) = 0.89; p = 0.416	F(2.110) = 0.7; p = 0.498	F(2.110) = 0.306; p = 0.581
	Distance [mm] in center	19	272.20	±16.98	36	246.17	±11.68	10	242.34	±25.46	26	247.64	±13.21	19	271.20	±16.51	42	244.85	±10.20	16	258.76	±14.83	26	236.29	±13.66	F(1.112) = 0.0001; p = 0.991	F(1.112) = 0.007; p = 0.933	F(1.112) = 3.61; p = 0.06		F(2.110) =0.33; p = 0.719	F(2.110) = 0.01; p = 0.921	F(2.110) = 2.02; p = 0.138
	Porsolts Swim Test
		N	Mean	SEM	N	Mean	SEM	N	Mean	SEM	N	Mean	SEM	N	Mean	SEM	N	Mean	SEM	N	Mean	SEM	N	Mean	SEM
	Distance [mm] in total	20	1681.95	±99.08	36	1725.87	±133.42	10	1866.55	±342.28	26	1671.76	±133.64	20	1752.46	±102.63	42	1777.60	±98.32	16	1754.68	±1177.56	26	1791.71	±1118.10	F(1.114) = 0.006; p = 0.94	F(1.114) = 0.24 ; p = 0.625	F(1.114) = 0.08; p = 0.782		F(2.112) = 0.28; p = 0.76	F(2.112) = 0.175; p = 0.839	F(2.112) = 0.04; p= 0.835
	Sucrose Preference Test
		N	Mean	SEM	N	Mean	SEM	N	Mean	SEM	N	Mean	SEM	N	Mean	SEM	N	Mean	SEM	N	Mean	SEM	N	Mean	SEM
	Relative sucrose amount consumed [%]	19	78.44	±2.87	35	76.31	±2.44	9	78.65	±3.76	26	75.50	±3.03	20	72.51	±3.88	41	74.74	±1.96	15	74.91	±2.58	26	74.65	±2.75	F(1.111) = 0.62; p = 0.433	F(1.111) = 1.83; p = 0.179	F(1.111) = 0.0003; p = 0.986		F(2.109) = 0.36; p = 0.696	F(2.109) = 0.11; p = 0.892	F(2.109) = 1.54; p = 0.217
